# Supplementary material for: SBMLmod: a Python-based web application and web service for efficient data integration and model simulation
Source: BMC Bioinformatics. 2017 Jun 24;18:314. doi: 10.1186/s12859-017-1722-9 (PMC5483284; doi:10.1186/s12859-017-1722-9)
Supplement: Supplementary file 2 — S2 — example files. Zipped example files usable to review specific data file format or to check SBMLmod web application and service functionality. These files resemble the first use case with 32 tissues in the manuscript. Note that mapping files, the SBML model and the data file limited to 10 tissues, can also be downloaded from the web application (http://sbmlmod.uit.no) using the download link at the lower part of the webpage under ‘Example Files’. (ZIP 32 kb) [file 12859_2017_1722_MOESM2_ESM.zip › reaction_data.csv]

Sample	Lung-rep1	Lung-rep2	Lung-rep3	Liver-rep1	Liver-rep2	Liver-rep3	Brain-rep1	Brain-rep2	Brain-rep3	Prostate-rep1	Prostate-rep2	Prostate-rep3	Heart-rep1	Heart-rep2	Heart-rep3	Placenta-rep1	Placenta-rep2	Placenta-rep3	Spleen-rep1	Spleen-rep2	Spleen-rep3	Kidney-rep1	Kidney-rep2	Kidney-rep3	Colon-rep1	Colon-rep2	Colon-rep3	Ovary-rep1	Ovary-rep2	Ovary-rep3
141122	3580.68125	3168.281771	3770.205313	9884.615521	9512.783438	9459.975833	8043.537604	8999.073542	8496.167917	6366.298438	8040.235417	8569.2575	8503.200104	9066.306354	7122.462604	4788.465313	4680.217813	5045.024583	5159.251979	3724.355625	4937.473646	5546.925	4808.240417	6158.729375	1504.850833	1557.575833	1723.924583	5251.553542	5077.734792	5489.464583
184507	2310.398125	1545.224167	1440.838438	8347.765	7166.2375	7792.481563	4867.212604	4633.992292	3875.590625	6303.543229	5953.762292	5007.800833	1469.294167	2071.656458	1134.176979	1603.329844	935.453125	820.7136458	1622.767396	1036.538125	711.3139063	2771.484688	3299.544375	2593.969583	2186.931042	1787.678646	2530.075833	3547.863646	3509.931146	4034.220625
125139	6661.311875	5898.392292	5792.486354	15628.96958	16342.22281	15678.48646	8535.405833	8393.747604	9435.562083	7220.710625	7018.091042	7813.0875	4941.434479	4721.173229	5227.889271	6565.64875	6755.232917	6337.82125	8294.576563	9116.704896	8775.728229	16522.81031	16077.79615	15021.07333	9448.213854	7758.058646	10389.74885	11830.00563	10908.09771	11800.47708
164561	3257.601667	3343.336875	3067.596771	4107.005104	2575.113021	2789.603021	7317.241667	7741.75	6848.900729	3931.772708	4014.949063	4094.313125	5918.888958	5305.06125	5720.680104	4135.713854	4291.390313	3743.6475	2795.524583	3703.626042	2803.165208	3914.261458	3940.776979	3392.633333	5343.336875	5627.572604	3663.407708	3902.023958	2889.130104	3828.370729
203613	1987.412813	2811.166563	2916.409063	15853.68823	16366.64771	15912.34313	5920.080313	5442.463125	4818.862292	2533.826563	2781.046563	3081.661042	4012.728854	4221.727708	3312.44375	3234.669688	1089.852813	1927.874792	1140.152813	2227.929583	2509.776146	6043.286354	7052.184271	7300.844583	1808.184792	2887.525729	2663.94625	3343.932083	4265.466875	4490.888958
140953	975.5908333	321.0617708	967.2986458	37929.26479	33307.41958	36263.54135	435.6036458	337.50875	1020.862813	438.8471875	511.4984375	763.1409375	351.9458333	319.7740104	774.4653125	380.1953125	148.2645833	571.7936458	281.6098958	353.8941667	457.6798958	161464.8236	162676.554	139644.3646	40195.34854	39923.73615	34556.78542	406.2567708	607.9340104	1237.527604
164074	243001.6063	266805.4923	254185.2299	285.39125	453.8763542	686.6247917	394.5513542	368.0209375	132.4538542	2302.110625	3536.324583	4580.079375	5899.690521	4258.187708	3274.198438	127367.1568	118148.3709	125015.4552	41041.37469	39015.6575	38102.00219	5389.857708	4557.632917	7849.943229	8834.987813	9019.752604	9835.363333	1748.965	2531.354167	3039.6525
138065	21975.18875	24755.41865	24842.52979	4384.018438	4050.853646	4213.795208	1700.008125	1394.044792	1883.505417	3443.8975	1971.061979	3330.680833	6466.30125	5878.166979	4071.682292	4959.604271	4225.976979	5858.723333	2894.740208	2682.54875	1803.42875	1054.853542	1840.400417	3163.699271	2692.730521	2567.159896	6572.080521	4883.461771	2388.832292	2015.924688
182141	8270.603854	5977.034063	5264.695521	2479.943958	1966.752083	2241.445625	20755.7626	3838.154583	3799.592708	10425.23479	10499.57208	9830.890208	1432.215	2406.352396	522.9589583	22215.395	21945.11479	22011.27125	4340.708333	7537.739271	5766.395729	22215.395	20939.30281	17588.52813	2377.583854	4001.466042	1482.636667	8191.381667	7929.465938	6514.588229
207186	10878.89625	10470.3451	9693.620833	61390.9774	56874.77406	54474.88156	666.7591667	1347.335729	1346.763125	1089.651771	1505.869271	2718.409688	232.1560417	493.3436458	962.9115625	17995.17708	18178.17542	18198.68615	6821.832031	9146.817708	9297.916458	10583.43781	2894.218229	10177.66281	289.7895833	592.0863542	1549.871563	765.0380208	918.8713542	790.5246875
152511	1448.883021	1278.923333	1130.788438	1974.460208	7845.424688	490.8933333	2281.049792	2883.868438	2726.711563	494.4442708	1329.535625	828.4092708	1761.216875	1251.630938	1831.367188	3833.934271	4145.434688	3171.796875	2259.919479	2414.251875	768.6540625	1096.474427	1010.202708	1207.441458	1740.070104	1963.332396	1207.234688	800.8821875	821.836875	1812.561667
104641	498.8545833	1165.729583	1048.379063	765.9788542	742.2296875	746.4475	658.2739583	782.8155208	920.1763542	2312.151458	1319.989896	1185.345521	686.52	366.6122917	968.5416667	397.6945833	1486.098229	1174.255313	1259.383021	749.8611458	1720.031354	486.5453125	420.6059375	603.2229167	1092.005104	680.885625	802.1585417	2074.739063	1387.311354	1721.640833
214773	76753.45896	86979.78708	99231.08208	294866.5485	297528.4126	287406.7945	227101.4922	216500.2935	232812.5363	72317.75865	64273.71635	66412.89833	216741.151	234587.8945	189750.0266	58990.76073	55507.54948	63958.01573	5837.305417	7244.470938	6688.926354	257245.0258	261014.9872	236300.1611	45546.93927	46480.22458	44188.67771	267579.5783	276820.6172	258316.5679
198663	292.5815625	447.2386458	332.8303125	189.205625	334.4478125	234.5057292	312.7101042	202.0215625	385.0819792	525.4479167	361.273125	290.3067708	858.548125	539.8453125	1046.514583	597.2254167	153.39625	670.2276042	281.7160417	645.9060417	308.2738542	248.8982292	307.0933854	321.4170833	292.2004167	365.9955729	413.7951042	385.5702083	242.289375	262.2014583
176882	763.5120833	380.9534375	355.0709375	667.6477083	503.9601563	310.9909375	306.5940625	336.0210417	407.2892708	751.0917708	1284.384271	307.0742708	1167.466146	1551.911146	1001.442708	441.0630208	472.5057292	298.6248958	308.0038542	413.3060417	516.8446875	566.4653125	419.5828125	589.1133333	235.5040625	616.9742708	1647.418229	506.2582292	268.5282292	463.515
110453	392.1758333	2104.700208	395.0780208	422.2465625	175.8977083	364.8278125	528.1180208	318.6448958	234.2340625	581.935	380.0060417	784.5064583	377.7971875	294.9197396	387.7528125	828.8309375	644.7061458	2363.181875	580.6682292	988.8545833	1200.068333	398.0353125	284.7396875	272.9989583	930.7184375	864.3764583	373.7173958	784.6786458	577.0682292	815.2346875
197127	109374.2673	117950.0942	128094.559	14954.55792	16514.70094	16054.39188	18751.42677	17540.67708	18868.67177	17416.91656	17238.75719	17452.5374	32231.21844	33743.08604	32323.75083	136825.232	122859.5049	140389.6764	73184.49938	78540.3	80063.1774	23217.24885	23820.24979	22228.16719	24972.19208	21516.79656	26222.88719	8583.302396	9086.825938	9668.187083
108167	3816.795104	3285.986667	2755.044167	944385.7814	1073344.552	866559.7425	3112.863229	3345.176146	3057.280938	371.5360938	224.3744792	214.5091667	252.1591667	357.4695833	295.1346875	268.4495833	451.8861979	750.9820833	4331.701875	5274.705208	5774.463229	861.9277083	2120.23875	1052.729583	387.5208333	1898.075729	2482.164479	450.1952083	768.535625	447.449375
181258	996.43	1800.999688	1653.789896	9062.7475	9859.764167	9825.109271	625.7646875	735.3078125	319.1139583	350.4309896	117.4289583	515.5975	290.0288542	346.1171354	411.8678125	2697.913542	3393.176458	4201.467083	4823.956146	5120.074479	4749.670938	20315.30469	20733.23104	16891.67125	292.3260417	346.5160417	381.8176042	392.7692708	565.2066667	338.2728125
196924	725.3191667	641.9898958	1723.006458	9919.41125	10369.49573	10774.98042	1182.685	808.0358854	1067.356875	682.6542708	1057.046458	971.1844792	1089.121458	1018.675	1202.10875	646.2072917	1927.219688	731.4025	918.3355208	381.2041667	1255.380417	2861.442188	3867.379063	3029.142604	928.0760417	689.9251042	998.3832292	1659.841667	1363.405313	1278.813594
105554	609.4064583	705.895	540.7172396	49102.87885	50186.01115	45493.01365	852.1301042	481.0088542	517.8942708	702.8553125	283.3283333	764.0786458	364.8039063	741.6672917	653.5791667	387.8471875	388.415625	246.7394792	464.1166667	623.8396875	643.0155208	57397.79479	61299.5176	61450.62531	196.0729167	406.1058333	300.5867708	791.43625	485.7115625	743.0965625
161752	7948.398333	8058.935625	7614.715521	141958.3546	139255.4309	128324.147	11029.69281	9123.562813	9080.819167	5697.444167	6351.657083	6550.133229	25468.51479	27746.04927	26357.04458	42284.11146	42264.54406	45409.35969	14431.08406	13651.69823	16933.87281	46006.03823	47628.96896	53038.24354	14236.98156	13922.45458	18074.93344	21375.43271	21469.48375	20137.65667
102610	3771.638229	4359.726042	4611.447396	5001.974792	4688.444896	4607.027396	5048.071667	2902.993125	2803.591146	5609.678854	5956.255833	4924.378125	9750.197708	9435.562083	8946.991771	1816.691667	4155.907813	2753.580938	6479.711042	5948.274063	6270.747188	6541.431979	6550.133229	7153.136979	8739.024375	8100.791771	9016.059271	1842.672604	2904.581979	2684.812083
