# Supplementary material for: SBMLmod: a Python-based web application and web service for efficient data integration and model simulation
Source: BMC Bioinformatics. 2017 Jun 24;18:314. doi: 10.1186/s12859-017-1722-9 (PMC5483284; doi:10.1186/s12859-017-1722-9)
Supplement: Supplementary file 2 — S2 — example files. Zipped example files usable to review specific data file format or to check SBMLmod web application and service functionality. These files resemble the first use case with 32 tissues in the manuscript. Note that mapping files, the SBML model and the data file limited to 10 tissues, can also be downloaded from the web application (http://sbmlmod.uit.no) using the download link at the lower part of the webpage under ‘Example Files’. (ZIP 32 kb) [file 12859_2017_1722_MOESM2_ESM.zip › reaction_mapping.txt]

Parameter	GeneSymbol
AADAT_E_T_kat1	141122
AADAT_E_T_kat2	184507
AADAT_E_T_kat3	125139
AANAT_E_T	164561
AFMID_E_T	203613
DDC_E_T	140953
IDO_E_T	164074
IMNT_E_T	138065
Transporter_E_T_Slc7a8	182141
KYNU_E_T	207186
Transporter_E_T_Slc7a5	152511
MAOA_E_T	104641
MAOB_E_T	214773
R01814_Tph2	198663
R01814_Tph1	176882
R00677	110453
R03664	197127
R00678_Tdo	108167
R01960	181258
R02665	196924
R04323	105554
R03348	161752
R03005	102610
