# Supplementary material for: SBMLmod: a Python-based web application and web service for efficient data integration and model simulation
Source: BMC Bioinformatics. 2017 Jun 24;18:314. doi: 10.1186/s12859-017-1722-9 (PMC5483284; doi:10.1186/s12859-017-1722-9)
Supplement: Supplementary file 2 — S2 — example files. Zipped example files usable to review specific data file format or to check SBMLmod web application and service functionality. These files resemble the first use case with 32 tissues in the manuscript. Note that mapping files, the SBML model and the data file limited to 10 tissues, can also be downloaded from the web application (http://sbmlmod.uit.no) using the download link at the lower part of the webpage under ‘Example Files’. (ZIP 32 kb) [file 12859_2017_1722_MOESM2_ESM.zip › sbml_model.xml]

<?xml version="1.0" encoding="UTF-8"?>

<!-- This model was downloaded from BioModels Database -->
<!-- Thu Jan 05 16:47:11 GMT 2017                      -->
<!-- http://www.ebi.ac.uk/biomodels/                   -->

<sbml xmlns="http://www.sbml.org/sbml/level2/version4" metaid="_3426e3b8-c4cd-426b-982b-bf276e34a61e" level="2" version="4">
  <model metaid="COPASI0" id="Stavrum2013___Tryptophan_Metabolism_in_Liver" name="Stavrum2013 - Tryptophan Metabolism in Liver">
    <notes>
      <body xmlns="http://www.w3.org/1999/xhtml">
        <pre>This model is from the paper: 

Anne-Kristin Stavrum, Ines Heiland, Stefan Schuster, Pål Puntervoll, and Mathias Ziegler. (2013) Model of Tryptophan Metabolism, Readily Scalable using Tissue-Specific Gene Expression Data. J. Biol. Chem. published October 15, 2013 as doi:10.1074/jbc.M113.474908

Summary:
Tryptophan is utilised in various metabolic routes including protein synthesis, serotonin and melatonin synthesis and the kynurenine pathway. Perturbations in these pathways have been associated with neurodegenerative diseases and cancer. Here, we present a comprehensive kinetic model of the complex network of human tryptophan metabolism, based upon existing kinetic data for all enzymatic conversions and transporters. By integrating tissue-specific expression data, modelling tryptophan metabolism in liver and brain returned intermediate metabolite concentrations in the physiological range. Sensitivity and metabolic control analyses identified expected key enzymes to govern fluxes in the branches of the network. Combining tissue-specific models revealed a considerable impact of the kynurenine pathway in liver on the concentrations of neuroactive derivatives in the brain. Moreover, using expression data from a cancer study predicted metabolite changes that resembled the experimental observations. We conclude that the combination of the kinetic model with expression data represents a powerful diagnostic tool to predict alterations in tryptophan metabolism. The model is readily scalable to include more tissues, thereby enabling assessment of organismal tryptophan metabolism in health and disease.</pre>
      </body>
    </notes>
    <annotation>
      <COPASI xmlns="http://www.copasi.org/static/sbml">
        <rdf:RDF xmlns:CopasiMT="http://www.copasi.org/RDF/MiriamTerms#" xmlns:dcterms="http://purl.org/dc/terms/" xmlns:rdf="http://www.w3.org/1999/02/22-rdf-syntax-ns#">
          <rdf:Description rdf:about="#COPASI0">
            <dcterms:bibliographicCitation>
              <rdf:Bag>
                <rdf:li>
                  <rdf:Description>
                    <CopasiMT:isDescribedBy rdf:resource="http://identifiers.org/doi/doi:10.1074/jbc.M113.474908"/>
                  </rdf:Description>
                </rdf:li>
              </rdf:Bag>
            </dcterms:bibliographicCitation>
            <dcterms:created>
              <rdf:Description>
                <dcterms:W3CDTF>2015-11-23T12:24:40Z</dcterms:W3CDTF>
              </rdf:Description>
            </dcterms:created>
            <CopasiMT:encodes rdf:resource="http://identifiers.org/go/GO:0006568"/>
            <CopasiMT:encodes rdf:resource="http://identifiers.org/go/GO:0006587"/>
            <CopasiMT:is rdf:resource="http://identifiers.org/brenda/BTO:0000759"/>
            <CopasiMT:is rdf:resource="http://identifiers.org/taxonomy/9606"/>
            <CopasiMT:is>
              <rdf:Bag>
                <rdf:li rdf:resource="http://identifiers.org/biomodels.db/MODEL1310160000"/>
              </rdf:Bag>
            </CopasiMT:is>
          </rdf:Description>
        </rdf:RDF>
      </COPASI>
      <rdf:RDF xmlns:rdf="http://www.w3.org/1999/02/22-rdf-syntax-ns#" xmlns:dc="http://purl.org/dc/elements/1.1/" xmlns:vCard="http://www.w3.org/2001/vcard-rdf/3.0#" xmlns:dcterms="http://purl.org/dc/terms/" xmlns:bqmodel="http://biomodels.net/model-qualifiers/" xmlns:bqbiol="http://biomodels.net/biology-qualifiers/">
        <rdf:Description rdf:about="#COPASI0">
          <dc:creator>
            <rdf:Bag>
              <rdf:li rdf:parseType="Resource">
                <vCard:N rdf:parseType="Resource">
                  <vCard:Family>Gutenkunst</vCard:Family>
                  <vCard:Given>Ryan</vCard:Given>
                </vCard:N>
                <vCard:EMAIL>rgutenk@email.arizona.edu</vCard:EMAIL>
                <vCard:ORG rdf:parseType="Resource">
                  <vCard:Orgname>University of Arizona</vCard:Orgname>
                </vCard:ORG>
              </rdf:li>
              <rdf:li rdf:parseType="Resource">
                <vCard:N rdf:parseType="Resource">
                  <vCard:Family>Charles</vCard:Family>
                  <vCard:Given>Bao</vCard:Given>
                </vCard:N>
                <vCard:EMAIL>charlesbao@email.arizona.edu</vCard:EMAIL>
                <vCard:ORG rdf:parseType="Resource">
                  <vCard:Orgname>University of Arizona</vCard:Orgname>
                </vCard:ORG>
              </rdf:li>
              <rdf:li rdf:parseType="Resource">
                <vCard:N rdf:parseType="Resource">
                  <vCard:Family>Heather</vCard:Family>
                  <vCard:Given>Gillette</vCard:Given>
                </vCard:N>
                <vCard:EMAIL>hgillette@email.arizona.edu</vCard:EMAIL>
                <vCard:ORG rdf:parseType="Resource">
                  <vCard:Orgname>University of Arizona</vCard:Orgname>
                </vCard:ORG>
              </rdf:li>
              <rdf:li rdf:parseType="Resource">
                <vCard:N rdf:parseType="Resource">
                  <vCard:Family>Katrina</vCard:Family>
                  <vCard:Given>Lichauco</vCard:Given>
                </vCard:N>
                <vCard:EMAIL>klichauco@email.arizona.edu</vCard:EMAIL>
                <vCard:ORG rdf:parseType="Resource">
                  <vCard:Orgname>The University of Arizona</vCard:Orgname>
                </vCard:ORG>
              </rdf:li>
              <rdf:li rdf:parseType="Resource">
                <vCard:N rdf:parseType="Resource">
                  <vCard:Family>Piriscilla</vCard:Family>
                  <vCard:Given>Valenzuela</vCard:Given>
                </vCard:N>
                <vCard:EMAIL>pvalenzuela@email.arizona.edu</vCard:EMAIL>
                <vCard:ORG rdf:parseType="Resource">
                  <vCard:Orgname>The University of Arizona</vCard:Orgname>
                </vCard:ORG>
              </rdf:li>
              <rdf:li rdf:parseType="Resource">
                <vCard:N rdf:parseType="Resource">
                  <vCard:Family>Jeffrey</vCard:Family>
                  <vCard:Given>Grover</vCard:Given>
                </vCard:N>
                <vCard:EMAIL>groverj3@email.arizona.edu</vCard:EMAIL>
                <vCard:ORG rdf:parseType="Resource">
                  <vCard:Orgname>The University of Arizona</vCard:Orgname>
                </vCard:ORG>
              </rdf:li>
              <rdf:li rdf:parseType="Resource">
                <vCard:N rdf:parseType="Resource">
                  <vCard:Family>Nasiha</vCard:Family>
                  <vCard:Given>Ahmed</vCard:Given>
                </vCard:N>
                <vCard:EMAIL>nasihaahmed@email.arizona.edu</vCard:EMAIL>
                <vCard:ORG rdf:parseType="Resource">
                  <vCard:Orgname>The University of Arizona</vCard:Orgname>
                </vCard:ORG>
              </rdf:li>
              <rdf:li rdf:parseType="Resource">
                <vCard:N rdf:parseType="Resource">
                  <vCard:Family>Joshua</vCard:Family>
                  <vCard:Given>Trujillo</vCard:Given>
                </vCard:N>
                <vCard:EMAIL>jett25@email.arizona.edu</vCard:EMAIL>
                <vCard:ORG rdf:parseType="Resource">
                  <vCard:Orgname>The University of Arizona</vCard:Orgname>
                </vCard:ORG>
              </rdf:li>
              <rdf:li rdf:parseType="Resource">
                <vCard:N rdf:parseType="Resource">
                  <vCard:Family>Dominic</vCard:Family>
                  <vCard:Given>Palazzola</vCard:Given>
                </vCard:N>
                <vCard:EMAIL>palazzola@email.arizona.edu</vCard:EMAIL>
                <vCard:ORG rdf:parseType="Resource">
                  <vCard:Orgname>The University of Arizona</vCard:Orgname>
                </vCard:ORG>
              </rdf:li>
              <rdf:li rdf:parseType="Resource">
                <vCard:N rdf:parseType="Resource">
                  <vCard:Family>Heiland</vCard:Family>
                  <vCard:Given>Ines</vCard:Given>
                </vCard:N>
                <vCard:EMAIL>ines.heiland@uit.no</vCard:EMAIL>
                <vCard:ORG rdf:parseType="Resource">
                  <vCard:Orgname>Dept. of Arctic and Marine Biology, UiT The Arctic University of Norway, Tromsø Norway</vCard:Orgname>
                </vCard:ORG>
              </rdf:li>
              <rdf:li rdf:parseType="Resource">
                <vCard:N rdf:parseType="Resource">
                  <vCard:Family>Chelliah</vCard:Family>
                  <vCard:Given>Vijayalakshmi</vCard:Given>
                </vCard:N>
                <vCard:EMAIL>viji@ebi.ac.uk</vCard:EMAIL>
                <vCard:ORG rdf:parseType="Resource">
                  <vCard:Orgname>EMBL-EBI</vCard:Orgname>
                </vCard:ORG>
              </rdf:li>
            </rdf:Bag>
          </dc:creator>
          <dcterms:created rdf:parseType="Resource">
            <dcterms:W3CDTF>2016-04-18T14:06:05Z</dcterms:W3CDTF>
          </dcterms:created>
          <dcterms:modified rdf:parseType="Resource">
            <dcterms:W3CDTF>2016-04-18T15:00:44Z</dcterms:W3CDTF>
          </dcterms:modified>
          <bqmodel:is>
            <rdf:Bag>
              <rdf:li rdf:resource="http://identifiers.org/biomodels.db/MODEL1310160000"/>
            </rdf:Bag>
          </bqmodel:is>
          <bqmodel:is>
            <rdf:Bag>
              <rdf:li rdf:resource="http://identifiers.org/biomodels.db/BIOMD0000000602"/>
            </rdf:Bag>
          </bqmodel:is>
          <bqmodel:isDescribedBy>
            <rdf:Bag>
              <rdf:li rdf:resource="http://identifiers.org/pubmed/24129579"/>
            </rdf:Bag>
          </bqmodel:isDescribedBy>
          <bqbiol:isVersionOf>
            <rdf:Bag>
              <rdf:li rdf:resource="http://identifiers.org/go/GO:0006568"/>
              <rdf:li rdf:resource="http://identifiers.org/go/GO:0006587"/>
            </rdf:Bag>
          </bqbiol:isVersionOf>
          <bqbiol:occursIn>
            <rdf:Bag>
              <rdf:li rdf:resource="http://identifiers.org/brenda/BTO:0000759"/>
            </rdf:Bag>
          </bqbiol:occursIn>
          <bqbiol:hasTaxon>
            <rdf:Bag>
              <rdf:li rdf:resource="http://identifiers.org/taxonomy/9606"/>
            </rdf:Bag>
          </bqbiol:hasTaxon>
        </rdf:Description>
      </rdf:RDF>
    </annotation>
    <listOfUnitDefinitions>
      <unitDefinition metaid="a19b4899-fd54-42d1-853e-f542173c66ab" id="substance" name="substance">
        <listOfUnits>
          <unit metaid="c4894ae0-dbea-4121-8e99-972970b4f7e9" kind="mole" exponent="1" scale="-3" multiplier="1"/>
        </listOfUnits>
      </unitDefinition>
    </listOfUnitDefinitions>
    <listOfCompartments>
      <compartment metaid="COPASI1" id="Cytosol" name="Cytosol" spatialDimensions="3" size="1" constant="true">
        <annotation>
          <COPASI xmlns="http://www.copasi.org/static/sbml">
            <rdf:RDF xmlns:dcterms="http://purl.org/dc/terms/" xmlns:rdf="http://www.w3.org/1999/02/22-rdf-syntax-ns#">
              <rdf:Description rdf:about="#COPASI1">
                <dcterms:created>
                  <rdf:Description>
                    <dcterms:W3CDTF>2015-12-07T00:50:10Z</dcterms:W3CDTF>
                  </rdf:Description>
                </dcterms:created>
              </rdf:Description>
            </rdf:RDF>
          </COPASI>
        </annotation>
      </compartment>
    </listOfCompartments>
    <listOfSpecies>
      <species metaid="COPASI2" id="M_3hanthrn_c" name="M_3HAA" compartment="Cytosol" initialConcentration="3.29767682642125e-06" boundaryCondition="false" constant="false">
        <annotation>
          <COPASI xmlns="http://www.copasi.org/static/sbml">
            <rdf:RDF xmlns:CopasiMT="http://www.copasi.org/RDF/MiriamTerms#" xmlns:dcterms="http://purl.org/dc/terms/" xmlns:rdf="http://www.w3.org/1999/02/22-rdf-syntax-ns#">
              <rdf:Description rdf:about="#COPASI2">
                <dcterms:created>
                  <rdf:Description>
                    <dcterms:W3CDTF>2011-03-22T10:50:05Z</dcterms:W3CDTF>
                  </rdf:Description>
                </dcterms:created>
                <CopasiMT:is rdf:resource="http://identifiers.org/chebi/15793"/>
              </rdf:Description>
            </rdf:RDF>
          </COPASI>
          <rdf:RDF xmlns:rdf="http://www.w3.org/1999/02/22-rdf-syntax-ns#" xmlns:bqbiol="http://biomodels.net/biology-qualifiers/">
            <rdf:Description rdf:about="#COPASI2">
              <bqbiol:is>
                <rdf:Bag>
                  <rdf:li rdf:resource="http://identifiers.org/chebi/15793"/>
                </rdf:Bag>
              </bqbiol:is>
            </rdf:Description>
          </rdf:RDF>
        </annotation>
      </species>
      <species metaid="COPASI3" id="M_5hoxnfkyn_c" name="M_5HFKyn" compartment="Cytosol" initialConcentration="2.3285262897484e-10" boundaryCondition="false" constant="false">
        <annotation>
          <COPASI xmlns="http://www.copasi.org/static/sbml">
            <rdf:RDF xmlns:CopasiMT="http://www.copasi.org/RDF/MiriamTerms#" xmlns:dcterms="http://purl.org/dc/terms/" xmlns:rdf="http://www.w3.org/1999/02/22-rdf-syntax-ns#">
              <rdf:Description rdf:about="#COPASI3">
                <dcterms:created>
                  <rdf:Description>
                    <dcterms:W3CDTF>2011-03-25T13:17:54Z</dcterms:W3CDTF>
                  </rdf:Description>
                </dcterms:created>
                <CopasiMT:is rdf:resource="http://identifiers.org/chebi/2065"/>
              </rdf:Description>
            </rdf:RDF>
          </COPASI>
          <rdf:RDF xmlns:rdf="http://www.w3.org/1999/02/22-rdf-syntax-ns#" xmlns:bqbiol="http://biomodels.net/biology-qualifiers/">
            <rdf:Description rdf:about="#COPASI3">
              <bqbiol:is>
                <rdf:Bag>
                  <rdf:li rdf:resource="http://identifiers.org/chebi/2065"/>
                </rdf:Bag>
              </bqbiol:is>
            </rdf:Description>
          </rdf:RDF>
        </annotation>
      </species>
      <species metaid="COPASI4" id="M_5htrp_c" name="M_5HTrp" compartment="Cytosol" initialConcentration="9.86485434437397e-07" boundaryCondition="false" constant="false">
        <annotation>
          <COPASI xmlns="http://www.copasi.org/static/sbml">
            <rdf:RDF xmlns:CopasiMT="http://www.copasi.org/RDF/MiriamTerms#" xmlns:dcterms="http://purl.org/dc/terms/" xmlns:rdf="http://www.w3.org/1999/02/22-rdf-syntax-ns#">
              <rdf:Description rdf:about="#COPASI4">
                <dcterms:created>
                  <rdf:Description>
                    <dcterms:W3CDTF>2011-02-01T14:31:55Z</dcterms:W3CDTF>
                  </rdf:Description>
                </dcterms:created>
                <CopasiMT:is rdf:resource="http://identifiers.org/chebi/28171"/>
              </rdf:Description>
            </rdf:RDF>
          </COPASI>
          <rdf:RDF xmlns:rdf="http://www.w3.org/1999/02/22-rdf-syntax-ns#" xmlns:bqbiol="http://biomodels.net/biology-qualifiers/">
            <rdf:Description rdf:about="#COPASI4">
              <bqbiol:is>
                <rdf:Bag>
                  <rdf:li rdf:resource="http://identifiers.org/chebi/28171"/>
                </rdf:Bag>
              </bqbiol:is>
            </rdf:Description>
          </rdf:RDF>
        </annotation>
      </species>
      <species metaid="COPASI5" id="M_5hxkyn_c" name="M_5HKyn" compartment="Cytosol" initialConcentration="0" boundaryCondition="true" constant="true">
        <annotation>
          <COPASI xmlns="http://www.copasi.org/static/sbml">
            <rdf:RDF xmlns:CopasiMT="http://www.copasi.org/RDF/MiriamTerms#" xmlns:dcterms="http://purl.org/dc/terms/" xmlns:rdf="http://www.w3.org/1999/02/22-rdf-syntax-ns#">
              <rdf:Description rdf:about="#COPASI5">
                <dcterms:created>
                  <rdf:Description>
                    <dcterms:W3CDTF>2011-03-21T15:14:21Z</dcterms:W3CDTF>
                  </rdf:Description>
                </dcterms:created>
                <CopasiMT:is rdf:resource="http://identifiers.org/chebi/36408"/>
              </rdf:Description>
            </rdf:RDF>
          </COPASI>
          <rdf:RDF xmlns:rdf="http://www.w3.org/1999/02/22-rdf-syntax-ns#" xmlns:bqbiol="http://biomodels.net/biology-qualifiers/">
            <rdf:Description rdf:about="#COPASI5">
              <bqbiol:is>
                <rdf:Bag>
                  <rdf:li rdf:resource="http://identifiers.org/chebi/36408"/>
                </rdf:Bag>
              </bqbiol:is>
            </rdf:Description>
          </rdf:RDF>
        </annotation>
      </species>
      <species metaid="COPASI6" id="M_Lfmkynr_c" name="M_FKyn" compartment="Cytosol" initialConcentration="2.18400152663056e-05" boundaryCondition="false" constant="false">
        <annotation>
          <COPASI xmlns="http://www.copasi.org/static/sbml">
            <rdf:RDF xmlns:CopasiMT="http://www.copasi.org/RDF/MiriamTerms#" xmlns:dcterms="http://purl.org/dc/terms/" xmlns:rdf="http://www.w3.org/1999/02/22-rdf-syntax-ns#">
              <rdf:Description rdf:about="#COPASI6">
                <dcterms:created>
                  <rdf:Description>
                    <dcterms:W3CDTF>2011-03-25T13:31:58Z</dcterms:W3CDTF>
                  </rdf:Description>
                </dcterms:created>
                <CopasiMT:is rdf:resource="http://identifiers.org/chebi/18377"/>
              </rdf:Description>
            </rdf:RDF>
          </COPASI>
          <rdf:RDF xmlns:rdf="http://www.w3.org/1999/02/22-rdf-syntax-ns#" xmlns:bqbiol="http://biomodels.net/biology-qualifiers/">
            <rdf:Description rdf:about="#COPASI6">
              <bqbiol:is>
                <rdf:Bag>
                  <rdf:li rdf:resource="http://identifiers.org/chebi/18377"/>
                </rdf:Bag>
              </bqbiol:is>
            </rdf:Description>
          </rdf:RDF>
        </annotation>
      </species>
      <species metaid="COPASI7" id="M_Lkynr_c" name="M_L-Kyn" compartment="Cytosol" initialConcentration="0.00263243682881056" boundaryCondition="false" constant="false">
        <annotation>
          <COPASI xmlns="http://www.copasi.org/static/sbml">
            <rdf:RDF xmlns:CopasiMT="http://www.copasi.org/RDF/MiriamTerms#" xmlns:dcterms="http://purl.org/dc/terms/" xmlns:rdf="http://www.w3.org/1999/02/22-rdf-syntax-ns#">
              <rdf:Description rdf:about="#COPASI7">
                <dcterms:created>
                  <rdf:Description>
                    <dcterms:W3CDTF>2011-03-25T13:32:20Z</dcterms:W3CDTF>
                  </rdf:Description>
                </dcterms:created>
                <CopasiMT:is rdf:resource="http://identifiers.org/chebi/16946"/>
                <CopasiMT:is rdf:resource="http://identifiers.org/kegg.compound/C00328"/>
              </rdf:Description>
            </rdf:RDF>
          </COPASI>
          <rdf:RDF xmlns:rdf="http://www.w3.org/1999/02/22-rdf-syntax-ns#" xmlns:dc="http://purl.org/dc/elements/1.1/" xmlns:dcterms="http://purl.org/dc/terms/" xmlns:vCard="http://www.w3.org/2001/vcard-rdf/3.0#" xmlns:bqbiol="http://biomodels.net/biology-qualifiers/" xmlns:bqmodel="http://biomodels.net/model-qualifiers/">
            <rdf:Description rdf:about="#COPASI7">
              <bqbiol:is>
                <rdf:Bag>
                  <rdf:li rdf:resource="http://identifiers.org/kegg.compound/C00328"/>
                  <rdf:li rdf:resource="http://identifiers.org/chebi/CHEBI:16946"/>
                </rdf:Bag>
              </bqbiol:is>
              <bqbiol:is>
                <rdf:Bag>
                  <rdf:li rdf:resource="http://identifiers.org/chebi/16946"/>
                </rdf:Bag>
              </bqbiol:is>
            </rdf:Description>
          </rdf:RDF>
        </annotation>
      </species>
      <species metaid="COPASI8" id="M_ahcys_c" name="M_AHCys" compartment="Cytosol" initialConcentration="1" boundaryCondition="true" constant="true">
        <annotation>
          <COPASI xmlns="http://www.copasi.org/static/sbml">
            <rdf:RDF xmlns:CopasiMT="http://www.copasi.org/RDF/MiriamTerms#" xmlns:dcterms="http://purl.org/dc/terms/" xmlns:rdf="http://www.w3.org/1999/02/22-rdf-syntax-ns#">
              <rdf:Description rdf:about="#COPASI8">
                <dcterms:created>
                  <rdf:Description>
                    <dcterms:W3CDTF>2011-03-25T13:18:54Z</dcterms:W3CDTF>
                  </rdf:Description>
                </dcterms:created>
                <CopasiMT:is rdf:resource="http://identifiers.org/chebi/16680"/>
              </rdf:Description>
            </rdf:RDF>
          </COPASI>
          <rdf:RDF xmlns:rdf="http://www.w3.org/1999/02/22-rdf-syntax-ns#" xmlns:bqbiol="http://biomodels.net/biology-qualifiers/">
            <rdf:Description rdf:about="#COPASI8">
              <bqbiol:is>
                <rdf:Bag>
                  <rdf:li rdf:resource="http://identifiers.org/chebi/16680"/>
                </rdf:Bag>
              </bqbiol:is>
            </rdf:Description>
          </rdf:RDF>
        </annotation>
      </species>
      <species metaid="COPASI9" id="M_akg_c" name="M_Ketoglutarate" compartment="Cytosol" initialConcentration="0.9999999518" boundaryCondition="true" constant="true">
        <annotation>
          <COPASI xmlns="http://www.copasi.org/static/sbml">
            <rdf:RDF xmlns:CopasiMT="http://www.copasi.org/RDF/MiriamTerms#" xmlns:dcterms="http://purl.org/dc/terms/" xmlns:rdf="http://www.w3.org/1999/02/22-rdf-syntax-ns#">
              <rdf:Description rdf:about="#COPASI9">
                <dcterms:created>
                  <rdf:Description>
                    <dcterms:W3CDTF>2011-03-25T13:19:00Z</dcterms:W3CDTF>
                  </rdf:Description>
                </dcterms:created>
                <CopasiMT:is rdf:resource="http://identifiers.org/chebi/16810"/>
              </rdf:Description>
            </rdf:RDF>
          </COPASI>
          <rdf:RDF xmlns:rdf="http://www.w3.org/1999/02/22-rdf-syntax-ns#" xmlns:bqbiol="http://biomodels.net/biology-qualifiers/">
            <rdf:Description rdf:about="#COPASI9">
              <bqbiol:is>
                <rdf:Bag>
                  <rdf:li rdf:resource="http://identifiers.org/chebi/16810"/>
                </rdf:Bag>
              </bqbiol:is>
            </rdf:Description>
          </rdf:RDF>
        </annotation>
      </species>
      <species metaid="COPASI10" id="M_ala_DASH_L_c" name="M_L_ALA" compartment="Cytosol" initialConcentration="1" boundaryCondition="true" constant="true">
        <annotation>
          <COPASI xmlns="http://www.copasi.org/static/sbml">
            <rdf:RDF xmlns:CopasiMT="http://www.copasi.org/RDF/MiriamTerms#" xmlns:dcterms="http://purl.org/dc/terms/" xmlns:rdf="http://www.w3.org/1999/02/22-rdf-syntax-ns#">
              <rdf:Description rdf:about="#COPASI10">
                <dcterms:created>
                  <rdf:Description>
                    <dcterms:W3CDTF>2011-03-25T13:19:09Z</dcterms:W3CDTF>
                  </rdf:Description>
                </dcterms:created>
                <CopasiMT:is rdf:resource="http://identifiers.org/chebi/16977"/>
              </rdf:Description>
            </rdf:RDF>
          </COPASI>
          <rdf:RDF xmlns:rdf="http://www.w3.org/1999/02/22-rdf-syntax-ns#" xmlns:bqbiol="http://biomodels.net/biology-qualifiers/">
            <rdf:Description rdf:about="#COPASI10">
              <bqbiol:is>
                <rdf:Bag>
                  <rdf:li rdf:resource="http://identifiers.org/chebi/16977"/>
                </rdf:Bag>
              </bqbiol:is>
            </rdf:Description>
          </rdf:RDF>
        </annotation>
      </species>
      <species metaid="COPASI11" id="M_amet_c" name="M_AMet" compartment="Cytosol" initialConcentration="0.9999999518" boundaryCondition="true" constant="true">
        <annotation>
          <COPASI xmlns="http://www.copasi.org/static/sbml">
            <rdf:RDF xmlns:CopasiMT="http://www.copasi.org/RDF/MiriamTerms#" xmlns:dcterms="http://purl.org/dc/terms/" xmlns:rdf="http://www.w3.org/1999/02/22-rdf-syntax-ns#">
              <rdf:Description rdf:about="#COPASI11">
                <dcterms:created>
                  <rdf:Description>
                    <dcterms:W3CDTF>2011-02-01T14:34:05Z</dcterms:W3CDTF>
                  </rdf:Description>
                </dcterms:created>
                <CopasiMT:is rdf:resource="http://identifiers.org/chebi/15414"/>
              </rdf:Description>
            </rdf:RDF>
          </COPASI>
          <rdf:RDF xmlns:rdf="http://www.w3.org/1999/02/22-rdf-syntax-ns#" xmlns:bqbiol="http://biomodels.net/biology-qualifiers/">
            <rdf:Description rdf:about="#COPASI11">
              <bqbiol:is>
                <rdf:Bag>
                  <rdf:li rdf:resource="http://identifiers.org/chebi/15414"/>
                </rdf:Bag>
              </bqbiol:is>
            </rdf:Description>
          </rdf:RDF>
        </annotation>
      </species>
      <species metaid="COPASI12" id="M_anth_c" name="M_AA" compartment="Cytosol" initialConcentration="0" boundaryCondition="true" constant="true">
        <annotation>
          <COPASI xmlns="http://www.copasi.org/static/sbml">
            <rdf:RDF xmlns:CopasiMT="http://www.copasi.org/RDF/MiriamTerms#" xmlns:dcterms="http://purl.org/dc/terms/" xmlns:rdf="http://www.w3.org/1999/02/22-rdf-syntax-ns#">
              <rdf:Description rdf:about="#COPASI12">
                <dcterms:created>
                  <rdf:Description>
                    <dcterms:W3CDTF>2011-03-25T13:19:28Z</dcterms:W3CDTF>
                  </rdf:Description>
                </dcterms:created>
                <CopasiMT:is rdf:resource="http://identifiers.org/chebi/30754"/>
              </rdf:Description>
            </rdf:RDF>
          </COPASI>
          <rdf:RDF xmlns:rdf="http://www.w3.org/1999/02/22-rdf-syntax-ns#" xmlns:bqbiol="http://biomodels.net/biology-qualifiers/">
            <rdf:Description rdf:about="#COPASI12">
              <bqbiol:is>
                <rdf:Bag>
                  <rdf:li rdf:resource="http://identifiers.org/chebi/30754"/>
                </rdf:Bag>
              </bqbiol:is>
            </rdf:Description>
          </rdf:RDF>
        </annotation>
      </species>
      <species metaid="COPASI13" id="M_cmusa_c" name="M_Acms" compartment="Cytosol" initialConcentration="1.12181722190904e-05" boundaryCondition="false" constant="false">
        <annotation>
          <COPASI xmlns="http://www.copasi.org/static/sbml">
            <rdf:RDF xmlns:CopasiMT="http://www.copasi.org/RDF/MiriamTerms#" xmlns:dcterms="http://purl.org/dc/terms/" xmlns:rdf="http://www.w3.org/1999/02/22-rdf-syntax-ns#">
              <rdf:Description rdf:about="#COPASI13">
                <dcterms:created>
                  <rdf:Description>
                    <dcterms:W3CDTF>2011-03-25T13:25:29Z</dcterms:W3CDTF>
                  </rdf:Description>
                </dcterms:created>
                <CopasiMT:is rdf:resource="http://identifiers.org/chebi/995"/>
              </rdf:Description>
            </rdf:RDF>
          </COPASI>
          <rdf:RDF xmlns:rdf="http://www.w3.org/1999/02/22-rdf-syntax-ns#" xmlns:bqbiol="http://biomodels.net/biology-qualifiers/">
            <rdf:Description rdf:about="#COPASI13">
              <bqbiol:is>
                <rdf:Bag>
                  <rdf:li rdf:resource="http://identifiers.org/chebi/995"/>
                </rdf:Bag>
              </bqbiol:is>
            </rdf:Description>
          </rdf:RDF>
        </annotation>
      </species>
      <species metaid="COPASI14" id="M_dhbpt_c" name="M_Dhbpt" compartment="Cytosol" initialConcentration="1" boundaryCondition="true" constant="true">
        <annotation>
          <COPASI xmlns="http://www.copasi.org/static/sbml">
            <rdf:RDF xmlns:CopasiMT="http://www.copasi.org/RDF/MiriamTerms#" xmlns:dcterms="http://purl.org/dc/terms/" xmlns:rdf="http://www.w3.org/1999/02/22-rdf-syntax-ns#">
              <rdf:Description rdf:about="#COPASI14">
                <dcterms:created>
                  <rdf:Description>
                    <dcterms:W3CDTF>2011-03-25T13:26:12Z</dcterms:W3CDTF>
                  </rdf:Description>
                </dcterms:created>
                <CopasiMT:is rdf:resource="http://identifiers.org/chebi/43120"/>
                <CopasiMT:is rdf:resource="http://identifiers.org/kegg.compound/C00268"/>
              </rdf:Description>
            </rdf:RDF>
          </COPASI>
          <rdf:RDF xmlns:rdf="http://www.w3.org/1999/02/22-rdf-syntax-ns#" xmlns:bqbiol="http://biomodels.net/biology-qualifiers/">
            <rdf:Description rdf:about="#COPASI14">
              <bqbiol:is>
                <rdf:Bag>
                  <rdf:li rdf:resource="http://identifiers.org/chebi/43120"/>
                  <rdf:li rdf:resource="http://identifiers.org/kegg.compound/C00268"/>
                </rdf:Bag>
              </bqbiol:is>
            </rdf:Description>
          </rdf:RDF>
        </annotation>
      </species>
      <species metaid="COPASI15" id="M_for_c" name="M_Formate" compartment="Cytosol" initialConcentration="0" boundaryCondition="true" constant="true">
        <annotation>
          <COPASI xmlns="http://www.copasi.org/static/sbml">
            <rdf:RDF xmlns:CopasiMT="http://www.copasi.org/RDF/MiriamTerms#" xmlns:dcterms="http://purl.org/dc/terms/" xmlns:rdf="http://www.w3.org/1999/02/22-rdf-syntax-ns#">
              <rdf:Description rdf:about="#COPASI15">
                <dcterms:created>
                  <rdf:Description>
                    <dcterms:W3CDTF>2011-03-22T12:43:26Z</dcterms:W3CDTF>
                  </rdf:Description>
                </dcterms:created>
                <CopasiMT:is rdf:resource="http://identifiers.org/chebi/15740"/>
              </rdf:Description>
            </rdf:RDF>
          </COPASI>
          <rdf:RDF xmlns:rdf="http://www.w3.org/1999/02/22-rdf-syntax-ns#" xmlns:bqbiol="http://biomodels.net/biology-qualifiers/">
            <rdf:Description rdf:about="#COPASI15">
              <bqbiol:is>
                <rdf:Bag>
                  <rdf:li rdf:resource="http://identifiers.org/chebi/15740"/>
                </rdf:Bag>
              </bqbiol:is>
            </rdf:Description>
          </rdf:RDF>
        </annotation>
      </species>
      <species metaid="COPASI16" id="M_glu_DASH_L_c" name="M_LGlu" compartment="Cytosol" initialConcentration="0" boundaryCondition="true" constant="true">
        <annotation>
          <COPASI xmlns="http://www.copasi.org/static/sbml">
            <rdf:RDF xmlns:CopasiMT="http://www.copasi.org/RDF/MiriamTerms#" xmlns:dcterms="http://purl.org/dc/terms/" xmlns:rdf="http://www.w3.org/1999/02/22-rdf-syntax-ns#">
              <rdf:Description rdf:about="#COPASI16">
                <dcterms:created>
                  <rdf:Description>
                    <dcterms:W3CDTF>2011-03-25T13:27:09Z</dcterms:W3CDTF>
                  </rdf:Description>
                </dcterms:created>
                <CopasiMT:is rdf:resource="http://identifiers.org/chebi/29985"/>
              </rdf:Description>
            </rdf:RDF>
          </COPASI>
          <rdf:RDF xmlns:rdf="http://www.w3.org/1999/02/22-rdf-syntax-ns#" xmlns:bqbiol="http://biomodels.net/biology-qualifiers/">
            <rdf:Description rdf:about="#COPASI16">
              <bqbiol:is>
                <rdf:Bag>
                  <rdf:li rdf:resource="http://identifiers.org/chebi/29985"/>
                </rdf:Bag>
              </bqbiol:is>
            </rdf:Description>
          </rdf:RDF>
        </annotation>
      </species>
      <species metaid="COPASI17" id="M_hLkynr_c" name="M_3HKyn" compartment="Cytosol" initialConcentration="1.1966020248522e-05" boundaryCondition="false" constant="false">
        <annotation>
          <COPASI xmlns="http://www.copasi.org/static/sbml">
            <rdf:RDF xmlns:CopasiMT="http://www.copasi.org/RDF/MiriamTerms#" xmlns:dcterms="http://purl.org/dc/terms/" xmlns:rdf="http://www.w3.org/1999/02/22-rdf-syntax-ns#">
              <rdf:Description rdf:about="#COPASI17">
                <dcterms:created>
                  <rdf:Description>
                    <dcterms:W3CDTF>2011-03-25T13:27:44Z</dcterms:W3CDTF>
                  </rdf:Description>
                </dcterms:created>
                <CopasiMT:is rdf:resource="http://identifiers.org/chebi/36408"/>
              </rdf:Description>
            </rdf:RDF>
          </COPASI>
          <rdf:RDF xmlns:rdf="http://www.w3.org/1999/02/22-rdf-syntax-ns#" xmlns:bqbiol="http://biomodels.net/biology-qualifiers/">
            <rdf:Description rdf:about="#COPASI17">
              <bqbiol:is>
                <rdf:Bag>
                  <rdf:li rdf:resource="http://identifiers.org/chebi/36408"/>
                </rdf:Bag>
              </bqbiol:is>
            </rdf:Description>
          </rdf:RDF>
        </annotation>
      </species>
      <species metaid="COPASI18" id="M_id3acald_c" name="M_IndolAc" compartment="Cytosol" initialConcentration="0" boundaryCondition="true" constant="true">
        <annotation>
          <COPASI xmlns="http://www.copasi.org/static/sbml">
            <rdf:RDF xmlns:CopasiMT="http://www.copasi.org/RDF/MiriamTerms#" xmlns:dcterms="http://purl.org/dc/terms/" xmlns:rdf="http://www.w3.org/1999/02/22-rdf-syntax-ns#">
              <rdf:Description rdf:about="#COPASI18">
                <dcterms:created>
                  <rdf:Description>
                    <dcterms:W3CDTF>2011-03-25T13:27:49Z</dcterms:W3CDTF>
                  </rdf:Description>
                </dcterms:created>
                <CopasiMT:is rdf:resource="http://identifiers.org/chebi/28311"/>
              </rdf:Description>
            </rdf:RDF>
          </COPASI>
          <rdf:RDF xmlns:rdf="http://www.w3.org/1999/02/22-rdf-syntax-ns#" xmlns:bqbiol="http://biomodels.net/biology-qualifiers/">
            <rdf:Description rdf:about="#COPASI18">
              <bqbiol:is>
                <rdf:Bag>
                  <rdf:li rdf:resource="http://identifiers.org/chebi/28311"/>
                </rdf:Bag>
              </bqbiol:is>
            </rdf:Description>
          </rdf:RDF>
        </annotation>
      </species>
      <species metaid="COPASI19" id="M_indpyr_c" name="M_IndolP" compartment="Cytosol" initialConcentration="0" boundaryCondition="true" constant="true">
        <annotation>
          <COPASI xmlns="http://www.copasi.org/static/sbml">
            <rdf:RDF xmlns:CopasiMT="http://www.copasi.org/RDF/MiriamTerms#" xmlns:dcterms="http://purl.org/dc/terms/" xmlns:rdf="http://www.w3.org/1999/02/22-rdf-syntax-ns#">
              <rdf:Description rdf:about="#COPASI19">
                <dcterms:created>
                  <rdf:Description>
                    <dcterms:W3CDTF>2011-03-18T11:23:41Z</dcterms:W3CDTF>
                  </rdf:Description>
                </dcterms:created>
                <CopasiMT:is rdf:resource="http://identifiers.org/chebi/29750"/>
              </rdf:Description>
            </rdf:RDF>
          </COPASI>
          <rdf:RDF xmlns:rdf="http://www.w3.org/1999/02/22-rdf-syntax-ns#" xmlns:bqbiol="http://biomodels.net/biology-qualifiers/">
            <rdf:Description rdf:about="#COPASI19">
              <bqbiol:is>
                <rdf:Bag>
                  <rdf:li rdf:resource="http://identifiers.org/chebi/29750"/>
                </rdf:Bag>
              </bqbiol:is>
            </rdf:Description>
          </rdf:RDF>
        </annotation>
      </species>
      <species metaid="COPASI20" id="M_nmtrpta_c" name="M_MTrypta" compartment="Cytosol" initialConcentration="2.5994745417821e-09" boundaryCondition="false" constant="false">
        <annotation>
          <COPASI xmlns="http://www.copasi.org/static/sbml">
            <rdf:RDF xmlns:CopasiMT="http://www.copasi.org/RDF/MiriamTerms#" xmlns:dcterms="http://purl.org/dc/terms/" xmlns:rdf="http://www.w3.org/1999/02/22-rdf-syntax-ns#">
              <rdf:Description rdf:about="#COPASI20">
                <dcterms:created>
                  <rdf:Description>
                    <dcterms:W3CDTF>2011-03-25T11:46:14Z</dcterms:W3CDTF>
                  </rdf:Description>
                </dcterms:created>
                <CopasiMT:is rdf:resource="http://identifiers.org/chebi/28136"/>
              </rdf:Description>
            </rdf:RDF>
          </COPASI>
          <rdf:RDF xmlns:rdf="http://www.w3.org/1999/02/22-rdf-syntax-ns#" xmlns:bqbiol="http://biomodels.net/biology-qualifiers/">
            <rdf:Description rdf:about="#COPASI20">
              <bqbiol:is>
                <rdf:Bag>
                  <rdf:li rdf:resource="http://identifiers.org/chebi/28136"/>
                </rdf:Bag>
              </bqbiol:is>
            </rdf:Description>
          </rdf:RDF>
        </annotation>
      </species>
      <species metaid="COPASI21" id="M_quln_c" name="M_Quin" compartment="Cytosol" initialConcentration="1.78449610733141e-15" boundaryCondition="false" constant="false">
        <annotation>
          <COPASI xmlns="http://www.copasi.org/static/sbml">
            <rdf:RDF xmlns:CopasiMT="http://www.copasi.org/RDF/MiriamTerms#" xmlns:dcterms="http://purl.org/dc/terms/" xmlns:rdf="http://www.w3.org/1999/02/22-rdf-syntax-ns#">
              <rdf:Description rdf:about="#COPASI21">
                <dcterms:created>
                  <rdf:Description>
                    <dcterms:W3CDTF>2011-03-11T08:39:43Z</dcterms:W3CDTF>
                  </rdf:Description>
                </dcterms:created>
                <CopasiMT:is rdf:resource="http://identifiers.org/chebi/16675"/>
              </rdf:Description>
            </rdf:RDF>
          </COPASI>
          <rdf:RDF xmlns:rdf="http://www.w3.org/1999/02/22-rdf-syntax-ns#" xmlns:bqbiol="http://biomodels.net/biology-qualifiers/">
            <rdf:Description rdf:about="#COPASI21">
              <bqbiol:is>
                <rdf:Bag>
                  <rdf:li rdf:resource="http://identifiers.org/chebi/16675"/>
                </rdf:Bag>
              </bqbiol:is>
            </rdf:Description>
          </rdf:RDF>
        </annotation>
      </species>
      <species metaid="COPASI22" id="M_srtn_c" name="M_Serotonin" compartment="Cytosol" initialConcentration="7.76306594979262e-08" boundaryCondition="false" constant="false">
        <annotation>
          <COPASI xmlns="http://www.copasi.org/static/sbml">
            <rdf:RDF xmlns:CopasiMT="http://www.copasi.org/RDF/MiriamTerms#" xmlns:dcterms="http://purl.org/dc/terms/" xmlns:rdf="http://www.w3.org/1999/02/22-rdf-syntax-ns#">
              <rdf:Description rdf:about="#COPASI22">
                <dcterms:created>
                  <rdf:Description>
                    <dcterms:W3CDTF>2011-03-24T07:58:34Z</dcterms:W3CDTF>
                  </rdf:Description>
                </dcterms:created>
                <CopasiMT:is rdf:resource="http://identifiers.org/chebi/28790"/>
              </rdf:Description>
            </rdf:RDF>
          </COPASI>
          <rdf:RDF xmlns:rdf="http://www.w3.org/1999/02/22-rdf-syntax-ns#" xmlns:bqbiol="http://biomodels.net/biology-qualifiers/">
            <rdf:Description rdf:about="#COPASI22">
              <bqbiol:is>
                <rdf:Bag>
                  <rdf:li rdf:resource="http://identifiers.org/chebi/28790"/>
                </rdf:Bag>
              </bqbiol:is>
            </rdf:Description>
          </rdf:RDF>
        </annotation>
      </species>
      <species metaid="COPASI23" id="M_thbpt" name="M_Thbpt" compartment="Cytosol" initialConcentration="1" boundaryCondition="true" constant="true">
        <annotation>
          <COPASI xmlns="http://www.copasi.org/static/sbml">
            <rdf:RDF xmlns:CopasiMT="http://www.copasi.org/RDF/MiriamTerms#" xmlns:dcterms="http://purl.org/dc/terms/" xmlns:rdf="http://www.w3.org/1999/02/22-rdf-syntax-ns#">
              <rdf:Description rdf:about="#COPASI23">
                <dcterms:created>
                  <rdf:Description>
                    <dcterms:W3CDTF>2011-03-24T07:58:30Z</dcterms:W3CDTF>
                  </rdf:Description>
                </dcterms:created>
                <CopasiMT:is rdf:resource="http://identifiers.org/chebi/15372"/>
              </rdf:Description>
            </rdf:RDF>
          </COPASI>
          <rdf:RDF xmlns:rdf="http://www.w3.org/1999/02/22-rdf-syntax-ns#" xmlns:bqbiol="http://biomodels.net/biology-qualifiers/">
            <rdf:Description rdf:about="#COPASI23">
              <bqbiol:is>
                <rdf:Bag>
                  <rdf:li rdf:resource="http://identifiers.org/chebi/15372"/>
                </rdf:Bag>
              </bqbiol:is>
            </rdf:Description>
          </rdf:RDF>
        </annotation>
      </species>
      <species metaid="COPASI24" id="M_trna_trp_c" name="M_tRNA" compartment="Cytosol" initialConcentration="1e-05" boundaryCondition="true" constant="true">
        <annotation>
          <COPASI xmlns="http://www.copasi.org/static/sbml">
            <rdf:RDF xmlns:CopasiMT="http://www.copasi.org/RDF/MiriamTerms#" xmlns:dcterms="http://purl.org/dc/terms/" xmlns:rdf="http://www.w3.org/1999/02/22-rdf-syntax-ns#">
              <rdf:Description rdf:about="#COPASI24">
                <dcterms:created>
                  <rdf:Description>
                    <dcterms:W3CDTF>2011-03-25T13:36:40Z</dcterms:W3CDTF>
                  </rdf:Description>
                </dcterms:created>
                <CopasiMT:is rdf:resource="http://identifiers.org/chebi/17843"/>
              </rdf:Description>
            </rdf:RDF>
          </COPASI>
          <rdf:RDF xmlns:rdf="http://www.w3.org/1999/02/22-rdf-syntax-ns#" xmlns:bqbiol="http://biomodels.net/biology-qualifiers/">
            <rdf:Description rdf:about="#COPASI24">
              <bqbiol:is>
                <rdf:Bag>
                  <rdf:li rdf:resource="http://identifiers.org/chebi/17843"/>
                </rdf:Bag>
              </bqbiol:is>
            </rdf:Description>
          </rdf:RDF>
        </annotation>
      </species>
      <species metaid="COPASI25" id="M_trp_DASH_L_c" name="M_Trp" compartment="Cytosol" initialConcentration="0.000120064386474403" boundaryCondition="false" constant="false">
        <annotation>
          <COPASI xmlns="http://www.copasi.org/static/sbml">
            <rdf:RDF xmlns:CopasiMT="http://www.copasi.org/RDF/MiriamTerms#" xmlns:dcterms="http://purl.org/dc/terms/" xmlns:rdf="http://www.w3.org/1999/02/22-rdf-syntax-ns#">
              <rdf:Description rdf:about="#COPASI25">
                <dcterms:created>
                  <rdf:Description>
                    <dcterms:W3CDTF>2011-03-25T11:30:28Z</dcterms:W3CDTF>
                  </rdf:Description>
                </dcterms:created>
                <CopasiMT:is rdf:resource="http://identifiers.org/chebi/27897"/>
              </rdf:Description>
            </rdf:RDF>
          </COPASI>
          <rdf:RDF xmlns:rdf="http://www.w3.org/1999/02/22-rdf-syntax-ns#" xmlns:bqbiol="http://biomodels.net/biology-qualifiers/">
            <rdf:Description rdf:about="#COPASI25">
              <bqbiol:is>
                <rdf:Bag>
                  <rdf:li rdf:resource="http://identifiers.org/chebi/27897"/>
                </rdf:Bag>
              </bqbiol:is>
            </rdf:Description>
          </rdf:RDF>
        </annotation>
      </species>
      <species metaid="COPASI26" id="M_trp_L_trna_c" name="M_Trp_tRNA" compartment="Cytosol" initialConcentration="0" boundaryCondition="true" constant="true">
        <annotation>
          <COPASI xmlns="http://www.copasi.org/static/sbml">
            <rdf:RDF xmlns:CopasiMT="http://www.copasi.org/RDF/MiriamTerms#" xmlns:dcterms="http://purl.org/dc/terms/" xmlns:rdf="http://www.w3.org/1999/02/22-rdf-syntax-ns#">
              <rdf:Description rdf:about="#COPASI26">
                <dcterms:created>
                  <rdf:Description>
                    <dcterms:W3CDTF>2011-03-25T11:30:24Z</dcterms:W3CDTF>
                  </rdf:Description>
                </dcterms:created>
                <CopasiMT:is rdf:resource="http://identifiers.org/chebi/29181"/>
              </rdf:Description>
            </rdf:RDF>
          </COPASI>
          <rdf:RDF xmlns:rdf="http://www.w3.org/1999/02/22-rdf-syntax-ns#" xmlns:bqbiol="http://biomodels.net/biology-qualifiers/">
            <rdf:Description rdf:about="#COPASI26">
              <bqbiol:is>
                <rdf:Bag>
                  <rdf:li rdf:resource="http://identifiers.org/chebi/29181"/>
                </rdf:Bag>
              </bqbiol:is>
            </rdf:Description>
          </rdf:RDF>
        </annotation>
      </species>
      <species metaid="COPASI27" id="M_trypta_c" name="M_Trypta" compartment="Cytosol" initialConcentration="3.59090204143853e-09" boundaryCondition="false" constant="false">
        <annotation>
          <COPASI xmlns="http://www.copasi.org/static/sbml">
            <rdf:RDF xmlns:CopasiMT="http://www.copasi.org/RDF/MiriamTerms#" xmlns:dcterms="http://purl.org/dc/terms/" xmlns:rdf="http://www.w3.org/1999/02/22-rdf-syntax-ns#">
              <rdf:Description rdf:about="#COPASI27">
                <dcterms:created>
                  <rdf:Description>
                    <dcterms:W3CDTF>2011-03-25T13:37:06Z</dcterms:W3CDTF>
                  </rdf:Description>
                </dcterms:created>
                <CopasiMT:is rdf:resource="http://identifiers.org/chebi/16765"/>
              </rdf:Description>
            </rdf:RDF>
          </COPASI>
          <rdf:RDF xmlns:rdf="http://www.w3.org/1999/02/22-rdf-syntax-ns#" xmlns:bqbiol="http://biomodels.net/biology-qualifiers/">
            <rdf:Description rdf:about="#COPASI27">
              <bqbiol:is>
                <rdf:Bag>
                  <rdf:li rdf:resource="http://identifiers.org/chebi/16765"/>
                </rdf:Bag>
              </bqbiol:is>
            </rdf:Description>
          </rdf:RDF>
        </annotation>
      </species>
      <species metaid="COPASI28" id="M_amp_c" name="M_AMP" compartment="Cytosol" initialConcentration="0.999999951844375" boundaryCondition="true" constant="true">
        <annotation>
          <COPASI xmlns="http://www.copasi.org/static/sbml">
            <rdf:RDF xmlns:CopasiMT="http://www.copasi.org/RDF/MiriamTerms#" xmlns:dcterms="http://purl.org/dc/terms/" xmlns:rdf="http://www.w3.org/1999/02/22-rdf-syntax-ns#">
              <rdf:Description rdf:about="#COPASI28">
                <dcterms:created>
                  <rdf:Description>
                    <dcterms:W3CDTF>2011-03-25T13:19:25Z</dcterms:W3CDTF>
                  </rdf:Description>
                </dcterms:created>
                <CopasiMT:is rdf:resource="http://identifiers.org/chebi/16027"/>
              </rdf:Description>
            </rdf:RDF>
          </COPASI>
          <rdf:RDF xmlns:rdf="http://www.w3.org/1999/02/22-rdf-syntax-ns#" xmlns:bqbiol="http://biomodels.net/biology-qualifiers/">
            <rdf:Description rdf:about="#COPASI28">
              <bqbiol:is>
                <rdf:Bag>
                  <rdf:li rdf:resource="http://identifiers.org/chebi/16027"/>
                </rdf:Bag>
              </bqbiol:is>
            </rdf:Description>
          </rdf:RDF>
        </annotation>
      </species>
      <species metaid="COPASI29" id="M_atp_c" name="M_ATP" compartment="Cytosol" initialConcentration="0.999999951844375" boundaryCondition="true" constant="true">
        <annotation>
          <COPASI xmlns="http://www.copasi.org/static/sbml">
            <rdf:RDF xmlns:CopasiMT="http://www.copasi.org/RDF/MiriamTerms#" xmlns:dcterms="http://purl.org/dc/terms/" xmlns:rdf="http://www.w3.org/1999/02/22-rdf-syntax-ns#">
              <rdf:Description rdf:about="#COPASI29">
                <dcterms:created>
                  <rdf:Description>
                    <dcterms:W3CDTF>2011-03-24T13:38:57Z</dcterms:W3CDTF>
                  </rdf:Description>
                </dcterms:created>
                <CopasiMT:is rdf:resource="http://identifiers.org/chebi/15422"/>
              </rdf:Description>
            </rdf:RDF>
          </COPASI>
          <rdf:RDF xmlns:rdf="http://www.w3.org/1999/02/22-rdf-syntax-ns#" xmlns:bqbiol="http://biomodels.net/biology-qualifiers/">
            <rdf:Description rdf:about="#COPASI29">
              <bqbiol:is>
                <rdf:Bag>
                  <rdf:li rdf:resource="http://identifiers.org/chebi/15422"/>
                </rdf:Bag>
              </bqbiol:is>
            </rdf:Description>
          </rdf:RDF>
        </annotation>
      </species>
      <species metaid="COPASI30" id="M_co2_c" name="M_CO2" compartment="Cytosol" initialConcentration="0.999999951844375" boundaryCondition="true" constant="true">
        <annotation>
          <COPASI xmlns="http://www.copasi.org/static/sbml">
            <rdf:RDF xmlns:CopasiMT="http://www.copasi.org/RDF/MiriamTerms#" xmlns:dcterms="http://purl.org/dc/terms/" xmlns:rdf="http://www.w3.org/1999/02/22-rdf-syntax-ns#">
              <rdf:Description rdf:about="#COPASI30">
                <dcterms:created>
                  <rdf:Description>
                    <dcterms:W3CDTF>2011-03-25T13:25:58Z</dcterms:W3CDTF>
                  </rdf:Description>
                </dcterms:created>
                <CopasiMT:is rdf:resource="http://identifiers.org/chebi/16526"/>
              </rdf:Description>
            </rdf:RDF>
          </COPASI>
          <rdf:RDF xmlns:rdf="http://www.w3.org/1999/02/22-rdf-syntax-ns#" xmlns:bqbiol="http://biomodels.net/biology-qualifiers/">
            <rdf:Description rdf:about="#COPASI30">
              <bqbiol:is>
                <rdf:Bag>
                  <rdf:li rdf:resource="http://identifiers.org/chebi/16526"/>
                </rdf:Bag>
              </bqbiol:is>
            </rdf:Description>
          </rdf:RDF>
        </annotation>
      </species>
      <species metaid="COPASI31" id="M_h2o2_c" name="M_H2O2" compartment="Cytosol" initialConcentration="0" boundaryCondition="true" constant="true">
        <annotation>
          <COPASI xmlns="http://www.copasi.org/static/sbml">
            <rdf:RDF xmlns:CopasiMT="http://www.copasi.org/RDF/MiriamTerms#" xmlns:dcterms="http://purl.org/dc/terms/" xmlns:rdf="http://www.w3.org/1999/02/22-rdf-syntax-ns#">
              <rdf:Description rdf:about="#COPASI31">
                <dcterms:created>
                  <rdf:Description>
                    <dcterms:W3CDTF>2011-03-22T12:43:02Z</dcterms:W3CDTF>
                  </rdf:Description>
                </dcterms:created>
                <CopasiMT:is rdf:resource="http://identifiers.org/chebi/16240"/>
              </rdf:Description>
            </rdf:RDF>
          </COPASI>
          <rdf:RDF xmlns:rdf="http://www.w3.org/1999/02/22-rdf-syntax-ns#" xmlns:bqbiol="http://biomodels.net/biology-qualifiers/">
            <rdf:Description rdf:about="#COPASI31">
              <bqbiol:is>
                <rdf:Bag>
                  <rdf:li rdf:resource="http://identifiers.org/chebi/16240"/>
                </rdf:Bag>
              </bqbiol:is>
            </rdf:Description>
          </rdf:RDF>
        </annotation>
      </species>
      <species metaid="COPASI32" id="M_h2o_c" name="M_H2O" compartment="Cytosol" initialConcentration="1" boundaryCondition="true" constant="true">
        <annotation>
          <COPASI xmlns="http://www.copasi.org/static/sbml">
            <rdf:RDF xmlns:CopasiMT="http://www.copasi.org/RDF/MiriamTerms#" xmlns:dcterms="http://purl.org/dc/terms/" xmlns:rdf="http://www.w3.org/1999/02/22-rdf-syntax-ns#">
              <rdf:Description rdf:about="#COPASI32">
                <dcterms:created>
                  <rdf:Description>
                    <dcterms:W3CDTF>2011-03-25T13:27:31Z</dcterms:W3CDTF>
                  </rdf:Description>
                </dcterms:created>
                <CopasiMT:is rdf:resource="http://identifiers.org/chebi/15377"/>
              </rdf:Description>
            </rdf:RDF>
          </COPASI>
          <rdf:RDF xmlns:rdf="http://www.w3.org/1999/02/22-rdf-syntax-ns#" xmlns:bqbiol="http://biomodels.net/biology-qualifiers/">
            <rdf:Description rdf:about="#COPASI32">
              <bqbiol:is>
                <rdf:Bag>
                  <rdf:li rdf:resource="http://identifiers.org/chebi/15377"/>
                </rdf:Bag>
              </bqbiol:is>
            </rdf:Description>
          </rdf:RDF>
        </annotation>
      </species>
      <species metaid="COPASI33" id="M_h_c" name="M_H" compartment="Cytosol" initialConcentration="1" boundaryCondition="true" constant="true">
        <annotation>
          <COPASI xmlns="http://www.copasi.org/static/sbml">
            <rdf:RDF xmlns:CopasiMT="http://www.copasi.org/RDF/MiriamTerms#" xmlns:dcterms="http://purl.org/dc/terms/" xmlns:rdf="http://www.w3.org/1999/02/22-rdf-syntax-ns#">
              <rdf:Description rdf:about="#COPASI33">
                <dcterms:created>
                  <rdf:Description>
                    <dcterms:W3CDTF>2011-03-21T14:37:40Z</dcterms:W3CDTF>
                  </rdf:Description>
                </dcterms:created>
                <CopasiMT:is rdf:resource="http://identifiers.org/chebi/29235"/>
              </rdf:Description>
            </rdf:RDF>
          </COPASI>
          <rdf:RDF xmlns:rdf="http://www.w3.org/1999/02/22-rdf-syntax-ns#" xmlns:bqbiol="http://biomodels.net/biology-qualifiers/">
            <rdf:Description rdf:about="#COPASI33">
              <bqbiol:is>
                <rdf:Bag>
                  <rdf:li rdf:resource="http://identifiers.org/chebi/29235"/>
                </rdf:Bag>
              </bqbiol:is>
            </rdf:Description>
          </rdf:RDF>
        </annotation>
      </species>
      <species metaid="COPASI34" id="M_nadp_c" name="M_NADP" compartment="Cytosol" initialConcentration="0" boundaryCondition="true" constant="true">
        <annotation>
          <COPASI xmlns="http://www.copasi.org/static/sbml">
            <rdf:RDF xmlns:CopasiMT="http://www.copasi.org/RDF/MiriamTerms#" xmlns:dcterms="http://purl.org/dc/terms/" xmlns:rdf="http://www.w3.org/1999/02/22-rdf-syntax-ns#">
              <rdf:Description rdf:about="#COPASI34">
                <dcterms:created>
                  <rdf:Description>
                    <dcterms:W3CDTF>2011-02-01T14:34:03Z</dcterms:W3CDTF>
                  </rdf:Description>
                </dcterms:created>
                <CopasiMT:is rdf:resource="http://identifiers.org/chebi/18009"/>
              </rdf:Description>
            </rdf:RDF>
          </COPASI>
          <rdf:RDF xmlns:rdf="http://www.w3.org/1999/02/22-rdf-syntax-ns#" xmlns:bqbiol="http://biomodels.net/biology-qualifiers/">
            <rdf:Description rdf:about="#COPASI34">
              <bqbiol:is>
                <rdf:Bag>
                  <rdf:li rdf:resource="http://identifiers.org/chebi/18009"/>
                </rdf:Bag>
              </bqbiol:is>
            </rdf:Description>
          </rdf:RDF>
        </annotation>
      </species>
      <species metaid="COPASI35" id="M_nadph_c" name="M_NADPH" compartment="Cytosol" initialConcentration="0.03" boundaryCondition="true" constant="true">
        <annotation>
          <COPASI xmlns="http://www.copasi.org/static/sbml">
            <rdf:RDF xmlns:CopasiMT="http://www.copasi.org/RDF/MiriamTerms#" xmlns:dcterms="http://purl.org/dc/terms/" xmlns:rdf="http://www.w3.org/1999/02/22-rdf-syntax-ns#">
              <rdf:Description rdf:about="#COPASI35">
                <dcterms:created>
                  <rdf:Description>
                    <dcterms:W3CDTF>2011-03-25T13:33:33Z</dcterms:W3CDTF>
                  </rdf:Description>
                </dcterms:created>
                <CopasiMT:is rdf:resource="http://identifiers.org/chebi/16474"/>
              </rdf:Description>
            </rdf:RDF>
          </COPASI>
          <rdf:RDF xmlns:rdf="http://www.w3.org/1999/02/22-rdf-syntax-ns#" xmlns:bqbiol="http://biomodels.net/biology-qualifiers/">
            <rdf:Description rdf:about="#COPASI35">
              <bqbiol:is>
                <rdf:Bag>
                  <rdf:li rdf:resource="http://identifiers.org/chebi/16474"/>
                </rdf:Bag>
              </bqbiol:is>
            </rdf:Description>
          </rdf:RDF>
        </annotation>
      </species>
      <species metaid="COPASI36" id="M_nh4_c" name="M_NH4" compartment="Cytosol" initialConcentration="0" boundaryCondition="true" constant="true">
        <annotation>
          <COPASI xmlns="http://www.copasi.org/static/sbml">
            <rdf:RDF xmlns:CopasiMT="http://www.copasi.org/RDF/MiriamTerms#" xmlns:dcterms="http://purl.org/dc/terms/" xmlns:rdf="http://www.w3.org/1999/02/22-rdf-syntax-ns#">
              <rdf:Description rdf:about="#COPASI36">
                <dcterms:created>
                  <rdf:Description>
                    <dcterms:W3CDTF>2011-03-25T13:34:37Z</dcterms:W3CDTF>
                  </rdf:Description>
                </dcterms:created>
                <CopasiMT:is rdf:resource="http://identifiers.org/chebi/28938"/>
              </rdf:Description>
            </rdf:RDF>
          </COPASI>
          <rdf:RDF xmlns:rdf="http://www.w3.org/1999/02/22-rdf-syntax-ns#" xmlns:bqbiol="http://biomodels.net/biology-qualifiers/">
            <rdf:Description rdf:about="#COPASI36">
              <bqbiol:is>
                <rdf:Bag>
                  <rdf:li rdf:resource="http://identifiers.org/chebi/28938"/>
                </rdf:Bag>
              </bqbiol:is>
            </rdf:Description>
          </rdf:RDF>
        </annotation>
      </species>
      <species metaid="COPASI37" id="M_o2_c" name="M_O2" compartment="Cytosol" initialConcentration="1" boundaryCondition="true" constant="true">
        <annotation>
          <COPASI xmlns="http://www.copasi.org/static/sbml">
            <rdf:RDF xmlns:CopasiMT="http://www.copasi.org/RDF/MiriamTerms#" xmlns:dcterms="http://purl.org/dc/terms/" xmlns:rdf="http://www.w3.org/1999/02/22-rdf-syntax-ns#">
              <rdf:Description rdf:about="#COPASI37">
                <dcterms:created>
                  <rdf:Description>
                    <dcterms:W3CDTF>2011-03-25T13:35:57Z</dcterms:W3CDTF>
                  </rdf:Description>
                </dcterms:created>
                <CopasiMT:is rdf:resource="http://identifiers.org/chebi/15379"/>
              </rdf:Description>
            </rdf:RDF>
          </COPASI>
          <rdf:RDF xmlns:rdf="http://www.w3.org/1999/02/22-rdf-syntax-ns#" xmlns:bqbiol="http://biomodels.net/biology-qualifiers/">
            <rdf:Description rdf:about="#COPASI37">
              <bqbiol:is>
                <rdf:Bag>
                  <rdf:li rdf:resource="http://identifiers.org/chebi/15379"/>
                </rdf:Bag>
              </bqbiol:is>
            </rdf:Description>
          </rdf:RDF>
        </annotation>
      </species>
      <species metaid="COPASI38" id="M_o2s_c" name="M_O2s" compartment="Cytosol" initialConcentration="0" boundaryCondition="true" constant="true">
        <annotation>
          <COPASI xmlns="http://www.copasi.org/static/sbml">
            <rdf:RDF xmlns:CopasiMT="http://www.copasi.org/RDF/MiriamTerms#" xmlns:dcterms="http://purl.org/dc/terms/" xmlns:rdf="http://www.w3.org/1999/02/22-rdf-syntax-ns#">
              <rdf:Description rdf:about="#COPASI38">
                <dcterms:created>
                  <rdf:Description>
                    <dcterms:W3CDTF>2011-03-25T13:36:04Z</dcterms:W3CDTF>
                  </rdf:Description>
                </dcterms:created>
                <CopasiMT:is rdf:resource="http://identifiers.org/chebi/18422"/>
              </rdf:Description>
            </rdf:RDF>
          </COPASI>
          <rdf:RDF xmlns:rdf="http://www.w3.org/1999/02/22-rdf-syntax-ns#" xmlns:bqbiol="http://biomodels.net/biology-qualifiers/">
            <rdf:Description rdf:about="#COPASI38">
              <bqbiol:is>
                <rdf:Bag>
                  <rdf:li rdf:resource="http://identifiers.org/chebi/18422"/>
                </rdf:Bag>
              </bqbiol:is>
            </rdf:Description>
          </rdf:RDF>
        </annotation>
      </species>
      <species metaid="COPASI39" id="M_ppi_c" name="M_PPi" compartment="Cytosol" initialConcentration="0" boundaryCondition="true" constant="true">
        <annotation>
          <COPASI xmlns="http://www.copasi.org/static/sbml">
            <rdf:RDF xmlns:CopasiMT="http://www.copasi.org/RDF/MiriamTerms#" xmlns:dcterms="http://purl.org/dc/terms/" xmlns:rdf="http://www.w3.org/1999/02/22-rdf-syntax-ns#">
              <rdf:Description rdf:about="#COPASI39">
                <dcterms:created>
                  <rdf:Description>
                    <dcterms:W3CDTF>2011-03-25T13:36:16Z</dcterms:W3CDTF>
                  </rdf:Description>
                </dcterms:created>
                <CopasiMT:is rdf:resource="http://identifiers.org/chebi/18361"/>
              </rdf:Description>
            </rdf:RDF>
          </COPASI>
          <rdf:RDF xmlns:rdf="http://www.w3.org/1999/02/22-rdf-syntax-ns#" xmlns:bqbiol="http://biomodels.net/biology-qualifiers/">
            <rdf:Description rdf:about="#COPASI39">
              <bqbiol:is>
                <rdf:Bag>
                  <rdf:li rdf:resource="http://identifiers.org/chebi/18361"/>
                </rdf:Bag>
              </bqbiol:is>
            </rdf:Description>
          </rdf:RDF>
        </annotation>
      </species>
      <species metaid="COPASI40" id="M_Cinnavalininate_c" name="M_Cin" compartment="Cytosol" initialConcentration="1" boundaryCondition="true" constant="true">
        <annotation>
          <COPASI xmlns="http://www.copasi.org/static/sbml">
            <rdf:RDF xmlns:CopasiMT="http://www.copasi.org/RDF/MiriamTerms#" xmlns:dcterms="http://purl.org/dc/terms/" xmlns:rdf="http://www.w3.org/1999/02/22-rdf-syntax-ns#">
              <rdf:Description rdf:about="#COPASI40">
                <dcterms:created>
                  <rdf:Description>
                    <dcterms:W3CDTF>2011-03-25T13:25:25Z</dcterms:W3CDTF>
                  </rdf:Description>
                </dcterms:created>
                <CopasiMT:is rdf:resource="http://identifiers.org/chebi/3715"/>
              </rdf:Description>
            </rdf:RDF>
          </COPASI>
          <rdf:RDF xmlns:rdf="http://www.w3.org/1999/02/22-rdf-syntax-ns#" xmlns:bqbiol="http://biomodels.net/biology-qualifiers/">
            <rdf:Description rdf:about="#COPASI40">
              <bqbiol:is>
                <rdf:Bag>
                  <rdf:li rdf:resource="http://identifiers.org/chebi/3715"/>
                </rdf:Bag>
              </bqbiol:is>
            </rdf:Description>
          </rdf:RDF>
        </annotation>
      </species>
      <species metaid="COPASI41" id="M_kynate_c" name="M_Kyna" compartment="Cytosol" initialConcentration="1" boundaryCondition="true" constant="true">
        <annotation>
          <COPASI xmlns="http://www.copasi.org/static/sbml">
            <rdf:RDF xmlns:CopasiMT="http://www.copasi.org/RDF/MiriamTerms#" xmlns:dcterms="http://purl.org/dc/terms/" xmlns:rdf="http://www.w3.org/1999/02/22-rdf-syntax-ns#">
              <rdf:Description rdf:about="#COPASI41">
                <dcterms:created>
                  <rdf:Description>
                    <dcterms:W3CDTF>2011-03-25T13:28:05Z</dcterms:W3CDTF>
                  </rdf:Description>
                </dcterms:created>
                <CopasiMT:is rdf:resource="http://identifiers.org/chebi/18344"/>
              </rdf:Description>
            </rdf:RDF>
          </COPASI>
          <rdf:RDF xmlns:rdf="http://www.w3.org/1999/02/22-rdf-syntax-ns#" xmlns:bqbiol="http://biomodels.net/biology-qualifiers/">
            <rdf:Description rdf:about="#COPASI41">
              <bqbiol:is>
                <rdf:Bag>
                  <rdf:li rdf:resource="http://identifiers.org/chebi/18344"/>
                </rdf:Bag>
              </bqbiol:is>
            </rdf:Description>
          </rdf:RDF>
        </annotation>
      </species>
      <species metaid="COPASI42" id="TRP_ex" name="Trp_ex" compartment="Cytosol" initialConcentration="0.005" boundaryCondition="true" constant="true">
        <annotation>
          <COPASI xmlns="http://www.copasi.org/static/sbml">
            <rdf:RDF xmlns:CopasiMT="http://www.copasi.org/RDF/MiriamTerms#" xmlns:dcterms="http://purl.org/dc/terms/" xmlns:rdf="http://www.w3.org/1999/02/22-rdf-syntax-ns#">
              <rdf:Description rdf:about="#COPASI42">
                <dcterms:created>
                  <rdf:Description>
                    <dcterms:W3CDTF>2011-03-21T14:37:14Z</dcterms:W3CDTF>
                  </rdf:Description>
                </dcterms:created>
                <CopasiMT:is rdf:resource="http://identifiers.org/chebi/27897"/>
              </rdf:Description>
            </rdf:RDF>
          </COPASI>
          <rdf:RDF xmlns:rdf="http://www.w3.org/1999/02/22-rdf-syntax-ns#" xmlns:bqbiol="http://biomodels.net/biology-qualifiers/">
            <rdf:Description rdf:about="#COPASI42">
              <bqbiol:is>
                <rdf:Bag>
                  <rdf:li rdf:resource="http://identifiers.org/chebi/27897"/>
                </rdf:Bag>
              </bqbiol:is>
            </rdf:Description>
          </rdf:RDF>
        </annotation>
      </species>
      <species metaid="COPASI43" id="M_nicrnt_c" name="M_NaMN" compartment="Cytosol" initialConcentration="9.50021481464022e-16" boundaryCondition="false" constant="false">
        <annotation>
          <COPASI xmlns="http://www.copasi.org/static/sbml">
            <rdf:RDF xmlns:CopasiMT="http://www.copasi.org/RDF/MiriamTerms#" xmlns:dcterms="http://purl.org/dc/terms/" xmlns:rdf="http://www.w3.org/1999/02/22-rdf-syntax-ns#">
              <rdf:Description rdf:about="#COPASI43">
                <dcterms:created>
                  <rdf:Description>
                    <dcterms:W3CDTF>2011-03-25T13:34:53Z</dcterms:W3CDTF>
                  </rdf:Description>
                </dcterms:created>
                <CopasiMT:is rdf:resource="http://identifiers.org/chebi/15763"/>
              </rdf:Description>
            </rdf:RDF>
          </COPASI>
          <rdf:RDF xmlns:rdf="http://www.w3.org/1999/02/22-rdf-syntax-ns#" xmlns:bqbiol="http://biomodels.net/biology-qualifiers/">
            <rdf:Description rdf:about="#COPASI43">
              <bqbiol:is>
                <rdf:Bag>
                  <rdf:li rdf:resource="http://identifiers.org/chebi/15763"/>
                </rdf:Bag>
              </bqbiol:is>
            </rdf:Description>
          </rdf:RDF>
        </annotation>
      </species>
      <species metaid="COPASI44" id="M_prpp_c" name="M_PRPP" compartment="Cytosol" initialConcentration="1" boundaryCondition="true" constant="true">
        <annotation>
          <COPASI xmlns="http://www.copasi.org/static/sbml">
            <rdf:RDF xmlns:CopasiMT="http://www.copasi.org/RDF/MiriamTerms#" xmlns:dcterms="http://purl.org/dc/terms/" xmlns:rdf="http://www.w3.org/1999/02/22-rdf-syntax-ns#">
              <rdf:Description rdf:about="#COPASI44">
                <dcterms:created>
                  <rdf:Description>
                    <dcterms:W3CDTF>2011-03-25T13:36:24Z</dcterms:W3CDTF>
                  </rdf:Description>
                </dcterms:created>
                <CopasiMT:is rdf:resource="http://identifiers.org/chebi/17111"/>
              </rdf:Description>
            </rdf:RDF>
          </COPASI>
          <rdf:RDF xmlns:rdf="http://www.w3.org/1999/02/22-rdf-syntax-ns#" xmlns:bqbiol="http://biomodels.net/biology-qualifiers/">
            <rdf:Description rdf:about="#COPASI44">
              <bqbiol:is>
                <rdf:Bag>
                  <rdf:li rdf:resource="http://identifiers.org/chebi/17111"/>
                </rdf:Bag>
              </bqbiol:is>
            </rdf:Description>
          </rdf:RDF>
        </annotation>
      </species>
      <species metaid="COPASI45" id="M_nformanth_c" name="M_FAA" compartment="Cytosol" initialConcentration="7.14152660211118e-09" boundaryCondition="false" constant="false">
        <annotation>
          <COPASI xmlns="http://www.copasi.org/static/sbml">
            <rdf:RDF xmlns:CopasiMT="http://www.copasi.org/RDF/MiriamTerms#" xmlns:dcterms="http://purl.org/dc/terms/" xmlns:rdf="http://www.w3.org/1999/02/22-rdf-syntax-ns#">
              <rdf:Description rdf:about="#COPASI45">
                <dcterms:created>
                  <rdf:Description>
                    <dcterms:W3CDTF>2011-03-25T13:34:30Z</dcterms:W3CDTF>
                  </rdf:Description>
                </dcterms:created>
                <CopasiMT:is rdf:resource="http://identifiers.org/chebi/36575"/>
              </rdf:Description>
            </rdf:RDF>
          </COPASI>
          <rdf:RDF xmlns:rdf="http://www.w3.org/1999/02/22-rdf-syntax-ns#" xmlns:bqbiol="http://biomodels.net/biology-qualifiers/">
            <rdf:Description rdf:about="#COPASI45">
              <bqbiol:is>
                <rdf:Bag>
                  <rdf:li rdf:resource="http://identifiers.org/chebi/36575"/>
                </rdf:Bag>
              </bqbiol:is>
            </rdf:Description>
          </rdf:RDF>
        </annotation>
      </species>
      <species metaid="COPASI46" id="M_dnad_c" name="M_NAAD" compartment="Cytosol" initialConcentration="0" boundaryCondition="true" constant="true">
        <annotation>
          <COPASI xmlns="http://www.copasi.org/static/sbml">
            <rdf:RDF xmlns:CopasiMT="http://www.copasi.org/RDF/MiriamTerms#" xmlns:dcterms="http://purl.org/dc/terms/" xmlns:rdf="http://www.w3.org/1999/02/22-rdf-syntax-ns#">
              <rdf:Description rdf:about="#COPASI46">
                <dcterms:created>
                  <rdf:Description>
                    <dcterms:W3CDTF>2011-03-25T11:32:17Z</dcterms:W3CDTF>
                  </rdf:Description>
                </dcterms:created>
                <CopasiMT:is rdf:resource="http://identifiers.org/chebi/18304"/>
              </rdf:Description>
            </rdf:RDF>
          </COPASI>
          <rdf:RDF xmlns:rdf="http://www.w3.org/1999/02/22-rdf-syntax-ns#" xmlns:bqbiol="http://biomodels.net/biology-qualifiers/">
            <rdf:Description rdf:about="#COPASI46">
              <bqbiol:is>
                <rdf:Bag>
                  <rdf:li rdf:resource="http://identifiers.org/chebi/18304"/>
                </rdf:Bag>
              </bqbiol:is>
            </rdf:Description>
          </rdf:RDF>
        </annotation>
      </species>
      <species metaid="COPASI47" id="M_am6sa_c" name="M_Am6sa" compartment="Cytosol" initialConcentration="1" boundaryCondition="true" constant="true">
        <annotation>
          <COPASI xmlns="http://www.copasi.org/static/sbml">
            <rdf:RDF xmlns:CopasiMT="http://www.copasi.org/RDF/MiriamTerms#" xmlns:dcterms="http://purl.org/dc/terms/" xmlns:rdf="http://www.w3.org/1999/02/22-rdf-syntax-ns#">
              <rdf:Description rdf:about="#COPASI47">
                <dcterms:created>
                  <rdf:Description>
                    <dcterms:W3CDTF>2011-03-22T10:50:05Z</dcterms:W3CDTF>
                  </rdf:Description>
                </dcterms:created>
                <CopasiMT:is rdf:resource="http://identifiers.org/chebi/15745"/>
              </rdf:Description>
            </rdf:RDF>
          </COPASI>
          <rdf:RDF xmlns:rdf="http://www.w3.org/1999/02/22-rdf-syntax-ns#" xmlns:bqbiol="http://biomodels.net/biology-qualifiers/">
            <rdf:Description rdf:about="#COPASI47">
              <bqbiol:is>
                <rdf:Bag>
                  <rdf:li rdf:resource="http://identifiers.org/chebi/15745"/>
                </rdf:Bag>
              </bqbiol:is>
            </rdf:Description>
          </rdf:RDF>
        </annotation>
      </species>
      <species metaid="COPASI48" id="M_5hoxindact_c" name="M_5HAc" compartment="Cytosol" initialConcentration="1" boundaryCondition="true" constant="true">
        <annotation>
          <COPASI xmlns="http://www.copasi.org/static/sbml">
            <rdf:RDF xmlns:CopasiMT="http://www.copasi.org/RDF/MiriamTerms#" xmlns:dcterms="http://purl.org/dc/terms/" xmlns:rdf="http://www.w3.org/1999/02/22-rdf-syntax-ns#">
              <rdf:Description rdf:about="#COPASI48">
                <dcterms:created>
                  <rdf:Description>
                    <dcterms:W3CDTF>2011-03-25T13:18:31Z</dcterms:W3CDTF>
                  </rdf:Description>
                </dcterms:created>
                <CopasiMT:is rdf:resource="http://identifiers.org/chebi/50157"/>
              </rdf:Description>
            </rdf:RDF>
          </COPASI>
          <rdf:RDF xmlns:rdf="http://www.w3.org/1999/02/22-rdf-syntax-ns#" xmlns:bqbiol="http://biomodels.net/biology-qualifiers/">
            <rdf:Description rdf:about="#COPASI48">
              <bqbiol:is>
                <rdf:Bag>
                  <rdf:li rdf:resource="http://identifiers.org/chebi/50157"/>
                </rdf:Bag>
              </bqbiol:is>
            </rdf:Description>
          </rdf:RDF>
        </annotation>
      </species>
      <species metaid="COPASI49" id="M_Nacsertn_c" name="M_NAcSet" compartment="Cytosol" initialConcentration="0" boundaryCondition="true" constant="true">
        <annotation>
          <COPASI xmlns="http://www.copasi.org/static/sbml">
            <rdf:RDF xmlns:CopasiMT="http://www.copasi.org/RDF/MiriamTerms#" xmlns:dcterms="http://purl.org/dc/terms/" xmlns:rdf="http://www.w3.org/1999/02/22-rdf-syntax-ns#">
              <rdf:Description rdf:about="#COPASI49">
                <dcterms:created>
                  <rdf:Description>
                    <dcterms:W3CDTF>2011-03-09T15:41:24Z</dcterms:W3CDTF>
                  </rdf:Description>
                </dcterms:created>
                <CopasiMT:is rdf:resource="http://identifiers.org/chebi/28136"/>
              </rdf:Description>
            </rdf:RDF>
          </COPASI>
          <rdf:RDF xmlns:rdf="http://www.w3.org/1999/02/22-rdf-syntax-ns#" xmlns:bqbiol="http://biomodels.net/biology-qualifiers/">
            <rdf:Description rdf:about="#COPASI49">
              <bqbiol:is>
                <rdf:Bag>
                  <rdf:li rdf:resource="http://identifiers.org/chebi/28136"/>
                </rdf:Bag>
              </bqbiol:is>
            </rdf:Description>
          </rdf:RDF>
        </annotation>
      </species>
      <species metaid="COPASI50" id="M_accoa_c" name="M_AcetylCoA" compartment="Cytosol" initialConcentration="0.999999951844375" boundaryCondition="true" constant="true">
        <annotation>
          <COPASI xmlns="http://www.copasi.org/static/sbml">
            <rdf:RDF xmlns:CopasiMT="http://www.copasi.org/RDF/MiriamTerms#" xmlns:dcterms="http://purl.org/dc/terms/" xmlns:rdf="http://www.w3.org/1999/02/22-rdf-syntax-ns#">
              <rdf:Description rdf:about="#COPASI50">
                <dcterms:created>
                  <rdf:Description>
                    <dcterms:W3CDTF>2011-03-25T13:18:51Z</dcterms:W3CDTF>
                  </rdf:Description>
                </dcterms:created>
                <CopasiMT:is rdf:resource="http://identifiers.org/chebi/15351"/>
              </rdf:Description>
            </rdf:RDF>
          </COPASI>
          <rdf:RDF xmlns:rdf="http://www.w3.org/1999/02/22-rdf-syntax-ns#" xmlns:bqbiol="http://biomodels.net/biology-qualifiers/">
            <rdf:Description rdf:about="#COPASI50">
              <bqbiol:is>
                <rdf:Bag>
                  <rdf:li rdf:resource="http://identifiers.org/chebi/15351"/>
                </rdf:Bag>
              </bqbiol:is>
            </rdf:Description>
          </rdf:RDF>
        </annotation>
      </species>
      <species metaid="COPASI51" id="M_coa_c" name="M_CoA" compartment="Cytosol" initialConcentration="1" boundaryCondition="true" constant="true">
        <annotation>
          <COPASI xmlns="http://www.copasi.org/static/sbml">
            <rdf:RDF xmlns:CopasiMT="http://www.copasi.org/RDF/MiriamTerms#" xmlns:dcterms="http://purl.org/dc/terms/" xmlns:rdf="http://www.w3.org/1999/02/22-rdf-syntax-ns#">
              <rdf:Description rdf:about="#COPASI51">
                <dcterms:created>
                  <rdf:Description>
                    <dcterms:W3CDTF>2011-03-11T09:05:10Z</dcterms:W3CDTF>
                  </rdf:Description>
                </dcterms:created>
                <CopasiMT:is rdf:resource="http://identifiers.org/chebi/15346"/>
              </rdf:Description>
            </rdf:RDF>
          </COPASI>
          <rdf:RDF xmlns:rdf="http://www.w3.org/1999/02/22-rdf-syntax-ns#" xmlns:bqbiol="http://biomodels.net/biology-qualifiers/">
            <rdf:Description rdf:about="#COPASI51">
              <bqbiol:is>
                <rdf:Bag>
                  <rdf:li rdf:resource="http://identifiers.org/chebi/15346"/>
                </rdf:Bag>
              </bqbiol:is>
            </rdf:Description>
          </rdf:RDF>
        </annotation>
      </species>
      <species metaid="COPASI52" id="M_Xanthurenate" name="M_Xanth" compartment="Cytosol" initialConcentration="0" boundaryCondition="true" constant="true">
        <annotation>
          <COPASI xmlns="http://www.copasi.org/static/sbml">
            <rdf:RDF xmlns:CopasiMT="http://www.copasi.org/RDF/MiriamTerms#" xmlns:dcterms="http://purl.org/dc/terms/" xmlns:rdf="http://www.w3.org/1999/02/22-rdf-syntax-ns#">
              <rdf:Description rdf:about="#COPASI52">
                <dcterms:created>
                  <rdf:Description>
                    <dcterms:W3CDTF>2011-03-22T10:49:02Z</dcterms:W3CDTF>
                  </rdf:Description>
                </dcterms:created>
                <CopasiMT:is rdf:resource="http://identifiers.org/chebi/10072"/>
              </rdf:Description>
            </rdf:RDF>
          </COPASI>
          <rdf:RDF xmlns:rdf="http://www.w3.org/1999/02/22-rdf-syntax-ns#" xmlns:bqbiol="http://biomodels.net/biology-qualifiers/">
            <rdf:Description rdf:about="#COPASI52">
              <bqbiol:is>
                <rdf:Bag>
                  <rdf:li rdf:resource="http://identifiers.org/chebi/10072"/>
                </rdf:Bag>
              </bqbiol:is>
            </rdf:Description>
          </rdf:RDF>
        </annotation>
      </species>
      <species metaid="COPASI53" id="M_f5hoxkyn_c" name="M_F5HKyn" compartment="Cytosol" initialConcentration="0" boundaryCondition="true" constant="true">
        <annotation>
          <COPASI xmlns="http://www.copasi.org/static/sbml">
            <rdf:RDF xmlns:CopasiMT="http://www.copasi.org/RDF/MiriamTerms#" xmlns:dcterms="http://purl.org/dc/terms/" xmlns:rdf="http://www.w3.org/1999/02/22-rdf-syntax-ns#">
              <rdf:Description rdf:about="#COPASI53">
                <dcterms:created>
                  <rdf:Description>
                    <dcterms:W3CDTF>2011-03-22T12:43:28Z</dcterms:W3CDTF>
                  </rdf:Description>
                </dcterms:created>
                <CopasiMT:is rdf:resource="http://identifiers.org/chebi/28736"/>
              </rdf:Description>
            </rdf:RDF>
          </COPASI>
          <rdf:RDF xmlns:rdf="http://www.w3.org/1999/02/22-rdf-syntax-ns#" xmlns:bqbiol="http://biomodels.net/biology-qualifiers/">
            <rdf:Description rdf:about="#COPASI53">
              <bqbiol:is>
                <rdf:Bag>
                  <rdf:li rdf:resource="http://identifiers.org/chebi/28736"/>
                </rdf:Bag>
              </bqbiol:is>
            </rdf:Description>
          </rdf:RDF>
        </annotation>
      </species>
      <species metaid="COPASI54" id="M_nndmtrpta_c" name="M_MMTrypta" compartment="Cytosol" initialConcentration="0" boundaryCondition="true" constant="true">
        <annotation>
          <COPASI xmlns="http://www.copasi.org/static/sbml">
            <rdf:RDF xmlns:CopasiMT="http://www.copasi.org/RDF/MiriamTerms#" xmlns:dcterms="http://purl.org/dc/terms/" xmlns:rdf="http://www.w3.org/1999/02/22-rdf-syntax-ns#">
              <rdf:Description rdf:about="#COPASI54">
                <dcterms:created>
                  <rdf:Description>
                    <dcterms:W3CDTF>2011-03-24T07:58:30Z</dcterms:W3CDTF>
                  </rdf:Description>
                </dcterms:created>
                <CopasiMT:is rdf:resource="http://identifiers.org/chebi/28969"/>
              </rdf:Description>
            </rdf:RDF>
          </COPASI>
          <rdf:RDF xmlns:rdf="http://www.w3.org/1999/02/22-rdf-syntax-ns#" xmlns:bqbiol="http://biomodels.net/biology-qualifiers/">
            <rdf:Description rdf:about="#COPASI54">
              <bqbiol:is>
                <rdf:Bag>
                  <rdf:li rdf:resource="http://identifiers.org/chebi/28969"/>
                </rdf:Bag>
              </bqbiol:is>
            </rdf:Description>
          </rdf:RDF>
        </annotation>
      </species>
      <species metaid="COPASI55" id="M_nmsrtn_c" name="M_NMSer" compartment="Cytosol" initialConcentration="0" boundaryCondition="true" constant="true">
        <annotation>
          <COPASI xmlns="http://www.copasi.org/static/sbml">
            <rdf:RDF xmlns:CopasiMT="http://www.copasi.org/RDF/MiriamTerms#" xmlns:dcterms="http://purl.org/dc/terms/" xmlns:rdf="http://www.w3.org/1999/02/22-rdf-syntax-ns#">
              <rdf:Description rdf:about="#COPASI55">
                <dcterms:created>
                  <rdf:Description>
                    <dcterms:W3CDTF>2011-03-24T13:57:17Z</dcterms:W3CDTF>
                  </rdf:Description>
                </dcterms:created>
                <CopasiMT:is rdf:resource="http://identifiers.org/chebi/48294"/>
              </rdf:Description>
            </rdf:RDF>
          </COPASI>
          <rdf:RDF xmlns:rdf="http://www.w3.org/1999/02/22-rdf-syntax-ns#" xmlns:bqbiol="http://biomodels.net/biology-qualifiers/">
            <rdf:Description rdf:about="#COPASI55">
              <bqbiol:is>
                <rdf:Bag>
                  <rdf:li rdf:resource="http://identifiers.org/chebi/48294"/>
                </rdf:Bag>
              </bqbiol:is>
            </rdf:Description>
          </rdf:RDF>
        </annotation>
      </species>
      <species metaid="COPASI56" id="M_Nactrypta_c" name="M_Nactrypta" compartment="Cytosol" initialConcentration="0" boundaryCondition="true" constant="true">
        <annotation>
          <COPASI xmlns="http://www.copasi.org/static/sbml">
            <rdf:RDF xmlns:CopasiMT="http://www.copasi.org/RDF/MiriamTerms#" xmlns:dcterms="http://purl.org/dc/terms/" xmlns:rdf="http://www.w3.org/1999/02/22-rdf-syntax-ns#">
              <rdf:Description rdf:about="#COPASI56">
                <dcterms:created>
                  <rdf:Description>
                    <dcterms:W3CDTF>2011-05-12T17:32:25Z</dcterms:W3CDTF>
                  </rdf:Description>
                </dcterms:created>
                <CopasiMT:is rdf:resource="http://identifiers.org/chebi/55469"/>
              </rdf:Description>
            </rdf:RDF>
          </COPASI>
          <rdf:RDF xmlns:rdf="http://www.w3.org/1999/02/22-rdf-syntax-ns#" xmlns:bqbiol="http://biomodels.net/biology-qualifiers/">
            <rdf:Description rdf:about="#COPASI56">
              <bqbiol:is>
                <rdf:Bag>
                  <rdf:li rdf:resource="http://identifiers.org/chebi/55469"/>
                </rdf:Bag>
              </bqbiol:is>
            </rdf:Description>
          </rdf:RDF>
        </annotation>
      </species>
      <species metaid="COPASI57" id="M_Lkynr_ex" name="M_LKyn_ex" compartment="Cytosol" initialConcentration="0" boundaryCondition="true" constant="true">
        <annotation>
          <COPASI xmlns="http://www.copasi.org/static/sbml">
            <rdf:RDF xmlns:CopasiMT="http://www.copasi.org/RDF/MiriamTerms#" xmlns:dcterms="http://purl.org/dc/terms/" xmlns:rdf="http://www.w3.org/1999/02/22-rdf-syntax-ns#">
              <rdf:Description rdf:about="#COPASI57">
                <dcterms:created>
                  <rdf:Description>
                    <dcterms:W3CDTF>2011-05-16T15:45:59Z</dcterms:W3CDTF>
                  </rdf:Description>
                </dcterms:created>
                <CopasiMT:is rdf:resource="http://identifiers.org/chebi/16946"/>
              </rdf:Description>
            </rdf:RDF>
          </COPASI>
          <rdf:RDF xmlns:rdf="http://www.w3.org/1999/02/22-rdf-syntax-ns#" xmlns:bqbiol="http://biomodels.net/biology-qualifiers/">
            <rdf:Description rdf:about="#COPASI57">
              <bqbiol:is>
                <rdf:Bag>
                  <rdf:li rdf:resource="http://identifiers.org/chebi/16946"/>
                </rdf:Bag>
              </bqbiol:is>
            </rdf:Description>
          </rdf:RDF>
        </annotation>
      </species>
    </listOfSpecies>
    <listOfParameters>
      <parameter metaid="COPASI58" id="scaling" name="scaling" value="1" constant="true">
        <annotation>
          <COPASI xmlns="http://www.copasi.org/static/sbml">
            <rdf:RDF xmlns:dcterms="http://purl.org/dc/terms/" xmlns:rdf="http://www.w3.org/1999/02/22-rdf-syntax-ns#">
              <rdf:Description rdf:about="#COPASI58">
                <dcterms:created>
                  <rdf:Description>
                    <dcterms:W3CDTF>2011-08-29T10:09:19Z</dcterms:W3CDTF>
                  </rdf:Description>
                </dcterms:created>
              </rdf:Description>
            </rdf:RDF>
          </COPASI>
        </annotation>
      </parameter>
      <parameter metaid="COPASI59" id="AADAT_E_T_kat1" name="KAT1_E_T" value="9455.1357421875" constant="true">
        <annotation>
          <COPASI xmlns="http://www.copasi.org/static/sbml">
            <rdf:RDF xmlns:dcterms="http://purl.org/dc/terms/" xmlns:rdf="http://www.w3.org/1999/02/22-rdf-syntax-ns#">
              <rdf:Description rdf:about="#COPASI59">
                <dcterms:created>
                  <rdf:Description>
                    <dcterms:W3CDTF>2011-08-29T10:07:01Z</dcterms:W3CDTF>
                  </rdf:Description>
                </dcterms:created>
              </rdf:Description>
            </rdf:RDF>
          </COPASI>
        </annotation>
      </parameter>
      <parameter metaid="COPASI60" id="AADAT_E_T_kat2" name="KAT2_E_T" value="7744.3154296875" constant="true">
        <annotation>
          <COPASI xmlns="http://www.copasi.org/static/sbml">
            <rdf:RDF xmlns:dcterms="http://purl.org/dc/terms/" xmlns:rdf="http://www.w3.org/1999/02/22-rdf-syntax-ns#">
              <rdf:Description rdf:about="#COPASI60">
                <dcterms:created>
                  <rdf:Description>
                    <dcterms:W3CDTF>2011-08-29T10:07:18Z</dcterms:W3CDTF>
                  </rdf:Description>
                </dcterms:created>
              </rdf:Description>
            </rdf:RDF>
          </COPASI>
        </annotation>
      </parameter>
      <parameter metaid="COPASI61" id="AADAT_E_T_kat3" name="KAT3_E_T" value="15588.2099609375" constant="true">
        <annotation>
          <COPASI xmlns="http://www.copasi.org/static/sbml">
            <rdf:RDF xmlns:dcterms="http://purl.org/dc/terms/" xmlns:rdf="http://www.w3.org/1999/02/22-rdf-syntax-ns#">
              <rdf:Description rdf:about="#COPASI61">
                <dcterms:created>
                  <rdf:Description>
                    <dcterms:W3CDTF>2011-08-29T10:07:25Z</dcterms:W3CDTF>
                  </rdf:Description>
                </dcterms:created>
              </rdf:Description>
            </rdf:RDF>
          </COPASI>
        </annotation>
      </parameter>
      <parameter metaid="COPASI62" id="AADAT_Km_hLkynr" name="KAT_Km_3HKyn" value="3.8" constant="true">
        <annotation>
          <COPASI xmlns="http://www.copasi.org/static/sbml">
            <rdf:RDF xmlns:CopasiMT="http://www.copasi.org/RDF/MiriamTerms#" xmlns:dcterms="http://purl.org/dc/terms/" xmlns:rdf="http://www.w3.org/1999/02/22-rdf-syntax-ns#">
              <rdf:Description rdf:about="#COPASI62">
                <dcterms:bibliographicCitation>
                  <rdf:Bag>
                    <rdf:li>
                      <rdf:Description>
                        <CopasiMT:isDescribedBy rdf:resource="http://identifiers.org/pubmed/18620547"/>
                      </rdf:Description>
                    </rdf:li>
                  </rdf:Bag>
                </dcterms:bibliographicCitation>
              </rdf:Description>
            </rdf:RDF>
          </COPASI>
          <rdf:RDF xmlns:rdf="http://www.w3.org/1999/02/22-rdf-syntax-ns#" xmlns:bqbiol="http://biomodels.net/biology-qualifiers/">
            <rdf:Description rdf:about="#COPASI62">
              <bqbiol:isDescribedBy>
                <rdf:Bag>
                  <rdf:li rdf:resource="http://identifiers.org/pubmed/18620547"/>
                </rdf:Bag>
              </bqbiol:isDescribedBy>
            </rdf:Description>
          </rdf:RDF>
        </annotation>
      </parameter>
      <parameter metaid="COPASI63" id="AADAT_Km_Lkynr" name="KAT_Km_L-kyn" value="4.7" constant="true">
        <annotation>
          <COPASI xmlns="http://www.copasi.org/static/sbml">
            <rdf:RDF xmlns:CopasiMT="http://www.copasi.org/RDF/MiriamTerms#" xmlns:dcterms="http://purl.org/dc/terms/" xmlns:rdf="http://www.w3.org/1999/02/22-rdf-syntax-ns#">
              <rdf:Description rdf:about="#COPASI63">
                <dcterms:bibliographicCitation>
                  <rdf:Bag>
                    <rdf:li>
                      <rdf:Description>
                        <CopasiMT:isDescribedBy rdf:resource="http://identifiers.org/pubmed/18620547"/>
                      </rdf:Description>
                    </rdf:li>
                  </rdf:Bag>
                </dcterms:bibliographicCitation>
              </rdf:Description>
            </rdf:RDF>
          </COPASI>
          <rdf:RDF xmlns:rdf="http://www.w3.org/1999/02/22-rdf-syntax-ns#" xmlns:bqbiol="http://biomodels.net/biology-qualifiers/">
            <rdf:Description rdf:about="#COPASI63">
              <bqbiol:isDescribedBy>
                <rdf:Bag>
                  <rdf:li rdf:resource="http://identifiers.org/pubmed/18620547"/>
                </rdf:Bag>
              </bqbiol:isDescribedBy>
            </rdf:Description>
          </rdf:RDF>
        </annotation>
      </parameter>
      <parameter metaid="COPASI64" id="AANAT_E_T" name="AANAT_E_T" value="2770.9680175781" constant="true">
        <annotation>
          <COPASI xmlns="http://www.copasi.org/static/sbml">
            <rdf:RDF xmlns:dcterms="http://purl.org/dc/terms/" xmlns:rdf="http://www.w3.org/1999/02/22-rdf-syntax-ns#">
              <rdf:Description rdf:about="#COPASI64">
                <dcterms:created>
                  <rdf:Description>
                    <dcterms:W3CDTF>2011-08-29T10:11:17Z</dcterms:W3CDTF>
                  </rdf:Description>
                </dcterms:created>
              </rdf:Description>
            </rdf:RDF>
          </COPASI>
        </annotation>
      </parameter>
      <parameter metaid="COPASI65" id="AANAT_Km_Srtn" name="AANAT_Km_Serotonin" value="1.35" constant="true">
        <annotation>
          <COPASI xmlns="http://www.copasi.org/static/sbml">
            <rdf:RDF xmlns:dcterms="http://purl.org/dc/terms/" xmlns:rdf="http://www.w3.org/1999/02/22-rdf-syntax-ns#">
              <rdf:Description rdf:about="#COPASI65">
                <dcterms:created>
                  <rdf:Description>
                    <dcterms:W3CDTF>2011-08-29T10:11:25Z</dcterms:W3CDTF>
                  </rdf:Description>
                </dcterms:created>
              </rdf:Description>
            </rdf:RDF>
          </COPASI>
        </annotation>
      </parameter>
      <parameter metaid="COPASI66" id="AANAT_Km_trypta" name="AANAT_Km_Trypta" value="0.88" constant="true">
        <annotation>
          <COPASI xmlns="http://www.copasi.org/static/sbml">
            <rdf:RDF xmlns:dcterms="http://purl.org/dc/terms/" xmlns:rdf="http://www.w3.org/1999/02/22-rdf-syntax-ns#">
              <rdf:Description rdf:about="#COPASI66">
                <dcterms:created>
                  <rdf:Description>
                    <dcterms:W3CDTF>2011-08-29T11:07:09Z</dcterms:W3CDTF>
                  </rdf:Description>
                </dcterms:created>
              </rdf:Description>
            </rdf:RDF>
          </COPASI>
        </annotation>
      </parameter>
      <parameter metaid="COPASI67" id="AFMID_E_T" name="AFMID_E_T" value="15820.2158203125" constant="true">
        <annotation>
          <COPASI xmlns="http://www.copasi.org/static/sbml">
            <rdf:RDF xmlns:dcterms="http://purl.org/dc/terms/" xmlns:rdf="http://www.w3.org/1999/02/22-rdf-syntax-ns#">
              <rdf:Description rdf:about="#COPASI67">
                <dcterms:created>
                  <rdf:Description>
                    <dcterms:W3CDTF>2013-10-16T09:23:11Z</dcterms:W3CDTF>
                  </rdf:Description>
                </dcterms:created>
              </rdf:Description>
            </rdf:RDF>
          </COPASI>
        </annotation>
      </parameter>
      <parameter metaid="COPASI68" id="AFMID_Km_5hoxnfky" name="AFMID_Km_5HFKyn" value="0.4" constant="true">
        <annotation>
          <COPASI xmlns="http://www.copasi.org/static/sbml">
            <rdf:RDF xmlns:dcterms="http://purl.org/dc/terms/" xmlns:rdf="http://www.w3.org/1999/02/22-rdf-syntax-ns#">
              <rdf:Description rdf:about="#COPASI68">
                <dcterms:created>
                  <rdf:Description>
                    <dcterms:W3CDTF>2011-08-29T10:13:07Z</dcterms:W3CDTF>
                  </rdf:Description>
                </dcterms:created>
              </rdf:Description>
            </rdf:RDF>
          </COPASI>
        </annotation>
      </parameter>
      <parameter metaid="COPASI69" id="AFMID_Km_Lfmkynr" name="AFMID_Km_FKyn" value="0.05" constant="true">
        <annotation>
          <COPASI xmlns="http://www.copasi.org/static/sbml">
            <rdf:RDF xmlns:dcterms="http://purl.org/dc/terms/" xmlns:rdf="http://www.w3.org/1999/02/22-rdf-syntax-ns#">
              <rdf:Description rdf:about="#COPASI69">
                <dcterms:created>
                  <rdf:Description>
                    <dcterms:W3CDTF>2011-08-29T11:07:43Z</dcterms:W3CDTF>
                  </rdf:Description>
                </dcterms:created>
              </rdf:Description>
            </rdf:RDF>
          </COPASI>
        </annotation>
      </parameter>
      <parameter metaid="COPASI70" id="AFMID_Km_nformanth" name="AFMID_Km_FAA" value="0.211" constant="true">
        <annotation>
          <COPASI xmlns="http://www.copasi.org/static/sbml">
            <rdf:RDF xmlns:dcterms="http://purl.org/dc/terms/" xmlns:rdf="http://www.w3.org/1999/02/22-rdf-syntax-ns#">
              <rdf:Description rdf:about="#COPASI70">
                <dcterms:created>
                  <rdf:Description>
                    <dcterms:W3CDTF>2011-08-29T10:17:08Z</dcterms:W3CDTF>
                  </rdf:Description>
                </dcterms:created>
              </rdf:Description>
            </rdf:RDF>
          </COPASI>
        </annotation>
      </parameter>
      <parameter metaid="COPASI71" id="DDC_E_T" name="DDC_E_T" value="36074.9140625" constant="true">
        <annotation>
          <COPASI xmlns="http://www.copasi.org/static/sbml">
            <rdf:RDF xmlns:dcterms="http://purl.org/dc/terms/" xmlns:rdf="http://www.w3.org/1999/02/22-rdf-syntax-ns#">
              <rdf:Description rdf:about="#COPASI71">
                <dcterms:created>
                  <rdf:Description>
                    <dcterms:W3CDTF>2011-08-29T10:18:14Z</dcterms:W3CDTF>
                  </rdf:Description>
                </dcterms:created>
              </rdf:Description>
            </rdf:RDF>
          </COPASI>
        </annotation>
      </parameter>
      <parameter metaid="COPASI72" id="DDC_Km_5htrp" name="DDC_Km_5htrp" value="0.049" constant="true">
        <annotation>
          <COPASI xmlns="http://www.copasi.org/static/sbml">
            <rdf:RDF xmlns:dcterms="http://purl.org/dc/terms/" xmlns:rdf="http://www.w3.org/1999/02/22-rdf-syntax-ns#">
              <rdf:Description rdf:about="#COPASI72">
                <dcterms:created>
                  <rdf:Description>
                    <dcterms:W3CDTF>2011-08-29T10:18:18Z</dcterms:W3CDTF>
                  </rdf:Description>
                </dcterms:created>
              </rdf:Description>
            </rdf:RDF>
          </COPASI>
        </annotation>
      </parameter>
      <parameter metaid="COPASI73" id="DDC_Km_trp_DASH_L" name="DDC_Km_Trp" value="10" constant="true">
        <annotation>
          <COPASI xmlns="http://www.copasi.org/static/sbml">
            <rdf:RDF xmlns:dcterms="http://purl.org/dc/terms/" xmlns:rdf="http://www.w3.org/1999/02/22-rdf-syntax-ns#">
              <rdf:Description rdf:about="#COPASI73">
                <dcterms:created>
                  <rdf:Description>
                    <dcterms:W3CDTF>2011-08-29T10:18:49Z</dcterms:W3CDTF>
                  </rdf:Description>
                </dcterms:created>
              </rdf:Description>
            </rdf:RDF>
          </COPASI>
        </annotation>
      </parameter>
      <parameter metaid="COPASI74" id="IDO_E_T" name="IDO_E_T" value="453.4833679199" constant="true">
        <annotation>
          <COPASI xmlns="http://www.copasi.org/static/sbml">
            <rdf:RDF xmlns:dcterms="http://purl.org/dc/terms/" xmlns:rdf="http://www.w3.org/1999/02/22-rdf-syntax-ns#">
              <rdf:Description rdf:about="#COPASI74">
                <dcterms:created>
                  <rdf:Description>
                    <dcterms:W3CDTF>2011-08-29T11:09:18Z</dcterms:W3CDTF>
                  </rdf:Description>
                </dcterms:created>
              </rdf:Description>
            </rdf:RDF>
          </COPASI>
        </annotation>
      </parameter>
      <parameter metaid="COPASI75" id="IDO_Km_trp_DASH_L" name="IDO_Km_Trp" value="0.045" constant="true">
        <annotation>
          <COPASI xmlns="http://www.copasi.org/static/sbml">
            <rdf:RDF xmlns:dcterms="http://purl.org/dc/terms/" xmlns:rdf="http://www.w3.org/1999/02/22-rdf-syntax-ns#">
              <rdf:Description rdf:about="#COPASI75">
                <dcterms:created>
                  <rdf:Description>
                    <dcterms:W3CDTF>2011-08-29T12:06:11Z</dcterms:W3CDTF>
                  </rdf:Description>
                </dcterms:created>
              </rdf:Description>
            </rdf:RDF>
          </COPASI>
        </annotation>
      </parameter>
      <parameter metaid="COPASI76" id="IDO_Km_5htrp" name="IDO_Km_5htrp" value="0.02" constant="true">
        <annotation>
          <COPASI xmlns="http://www.copasi.org/static/sbml">
            <rdf:RDF xmlns:dcterms="http://purl.org/dc/terms/" xmlns:rdf="http://www.w3.org/1999/02/22-rdf-syntax-ns#">
              <rdf:Description rdf:about="#COPASI76">
                <dcterms:created>
                  <rdf:Description>
                    <dcterms:W3CDTF>2011-08-29T10:20:21Z</dcterms:W3CDTF>
                  </rdf:Description>
                </dcterms:created>
              </rdf:Description>
            </rdf:RDF>
          </COPASI>
        </annotation>
      </parameter>
      <parameter metaid="COPASI77" id="IDO_Km_srtn" name="IDO_Km_Serotonin" value="0.1" constant="true">
        <annotation>
          <COPASI xmlns="http://www.copasi.org/static/sbml">
            <rdf:RDF xmlns:dcterms="http://purl.org/dc/terms/" xmlns:rdf="http://www.w3.org/1999/02/22-rdf-syntax-ns#">
              <rdf:Description rdf:about="#COPASI77">
                <dcterms:created>
                  <rdf:Description>
                    <dcterms:W3CDTF>2011-08-29T10:20:30Z</dcterms:W3CDTF>
                  </rdf:Description>
                </dcterms:created>
              </rdf:Description>
            </rdf:RDF>
          </COPASI>
        </annotation>
      </parameter>
      <parameter metaid="COPASI78" id="IMNT_E_T" name="IMNT_E_T" value="4186.5874023438" constant="true">
        <annotation>
          <COPASI xmlns="http://www.copasi.org/static/sbml">
            <rdf:RDF xmlns:dcterms="http://purl.org/dc/terms/" xmlns:rdf="http://www.w3.org/1999/02/22-rdf-syntax-ns#">
              <rdf:Description rdf:about="#COPASI78">
                <dcterms:created>
                  <rdf:Description>
                    <dcterms:W3CDTF>2011-08-29T12:06:22Z</dcterms:W3CDTF>
                  </rdf:Description>
                </dcterms:created>
              </rdf:Description>
            </rdf:RDF>
          </COPASI>
        </annotation>
      </parameter>
      <parameter metaid="COPASI79" id="IMNT_Km_srtn" name="IMNT_Km_Serotonin" value="1.38" constant="true">
        <annotation>
          <COPASI xmlns="http://www.copasi.org/static/sbml">
            <rdf:RDF xmlns:dcterms="http://purl.org/dc/terms/" xmlns:rdf="http://www.w3.org/1999/02/22-rdf-syntax-ns#">
              <rdf:Description rdf:about="#COPASI79">
                <dcterms:created>
                  <rdf:Description>
                    <dcterms:W3CDTF>2011-08-29T12:07:08Z</dcterms:W3CDTF>
                  </rdf:Description>
                </dcterms:created>
              </rdf:Description>
            </rdf:RDF>
          </COPASI>
        </annotation>
      </parameter>
      <parameter metaid="COPASI80" id="IMNT_Km_trypta" name="IMNT_Km_Trypta" value="0.27" constant="true">
        <annotation>
          <COPASI xmlns="http://www.copasi.org/static/sbml">
            <rdf:RDF xmlns:dcterms="http://purl.org/dc/terms/" xmlns:rdf="http://www.w3.org/1999/02/22-rdf-syntax-ns#">
              <rdf:Description rdf:about="#COPASI80">
                <dcterms:created>
                  <rdf:Description>
                    <dcterms:W3CDTF>2011-08-29T10:21:55Z</dcterms:W3CDTF>
                  </rdf:Description>
                </dcterms:created>
              </rdf:Description>
            </rdf:RDF>
          </COPASI>
        </annotation>
      </parameter>
      <parameter metaid="COPASI81" id="IMNT_Km_nmtrpta" name="IMNT_Km_MTrypta" value="0.086" constant="true">
        <annotation>
          <COPASI xmlns="http://www.copasi.org/static/sbml">
            <rdf:RDF xmlns:dcterms="http://purl.org/dc/terms/" xmlns:rdf="http://www.w3.org/1999/02/22-rdf-syntax-ns#">
              <rdf:Description rdf:about="#COPASI81">
                <dcterms:created>
                  <rdf:Description>
                    <dcterms:W3CDTF>2011-08-29T10:22:05Z</dcterms:W3CDTF>
                  </rdf:Description>
                </dcterms:created>
              </rdf:Description>
            </rdf:RDF>
          </COPASI>
        </annotation>
      </parameter>
      <parameter metaid="COPASI82" id="KYNU_Km_hLkynr" name="KYNU_Km_3HKyn" value="0.028" constant="true">
        <annotation>
          <COPASI xmlns="http://www.copasi.org/static/sbml">
            <rdf:RDF xmlns:dcterms="http://purl.org/dc/terms/" xmlns:rdf="http://www.w3.org/1999/02/22-rdf-syntax-ns#">
              <rdf:Description rdf:about="#COPASI82">
                <dcterms:created>
                  <rdf:Description>
                    <dcterms:W3CDTF>2011-08-29T10:53:43Z</dcterms:W3CDTF>
                  </rdf:Description>
                </dcterms:created>
              </rdf:Description>
            </rdf:RDF>
          </COPASI>
        </annotation>
      </parameter>
      <parameter metaid="COPASI83" id="Transporter_E_T_Slc7a8" name="Transporter_E_T_Slc7a8" value="2226.3728027344" constant="true">
        <annotation>
          <COPASI xmlns="http://www.copasi.org/static/sbml">
            <rdf:RDF xmlns:dcterms="http://purl.org/dc/terms/" xmlns:rdf="http://www.w3.org/1999/02/22-rdf-syntax-ns#">
              <rdf:Description rdf:about="#COPASI83">
                <dcterms:created>
                  <rdf:Description>
                    <dcterms:W3CDTF>2011-08-29T10:53:40Z</dcterms:W3CDTF>
                  </rdf:Description>
                </dcterms:created>
              </rdf:Description>
            </rdf:RDF>
          </COPASI>
        </annotation>
      </parameter>
      <parameter metaid="COPASI84" id="KYNU_E_T" name="KYNU_E_T" value="56601.7578125" constant="true">
        <annotation>
          <COPASI xmlns="http://www.copasi.org/static/sbml">
            <rdf:RDF xmlns:dcterms="http://purl.org/dc/terms/" xmlns:rdf="http://www.w3.org/1999/02/22-rdf-syntax-ns#">
              <rdf:Description rdf:about="#COPASI84">
                <dcterms:created>
                  <rdf:Description>
                    <dcterms:W3CDTF>2011-08-29T10:53:58Z</dcterms:W3CDTF>
                  </rdf:Description>
                </dcterms:created>
              </rdf:Description>
            </rdf:RDF>
          </COPASI>
        </annotation>
      </parameter>
      <parameter metaid="COPASI85" id="KYNU_Km_Lfmkynr" name="KYNU_Km_FKyn" value="2.2" constant="true">
        <annotation>
          <COPASI xmlns="http://www.copasi.org/static/sbml">
            <rdf:RDF xmlns:dcterms="http://purl.org/dc/terms/" xmlns:rdf="http://www.w3.org/1999/02/22-rdf-syntax-ns#">
              <rdf:Description rdf:about="#COPASI85">
                <dcterms:created>
                  <rdf:Description>
                    <dcterms:W3CDTF>2011-08-29T10:55:17Z</dcterms:W3CDTF>
                  </rdf:Description>
                </dcterms:created>
              </rdf:Description>
            </rdf:RDF>
          </COPASI>
        </annotation>
      </parameter>
      <parameter metaid="COPASI86" id="KYNU_Km_Lkynr" name="KYNU_Km_L-kyn" value="0.495" constant="true">
        <annotation>
          <COPASI xmlns="http://www.copasi.org/static/sbml">
            <rdf:RDF xmlns:dcterms="http://purl.org/dc/terms/" xmlns:rdf="http://www.w3.org/1999/02/22-rdf-syntax-ns#">
              <rdf:Description rdf:about="#COPASI86">
                <dcterms:created>
                  <rdf:Description>
                    <dcterms:W3CDTF>2011-08-29T10:55:55Z</dcterms:W3CDTF>
                  </rdf:Description>
                </dcterms:created>
              </rdf:Description>
            </rdf:RDF>
          </COPASI>
        </annotation>
      </parameter>
      <parameter metaid="COPASI87" id="Transporter_Km_Lkynr" name="Transporter_Km_L-kyn" value="0.032" constant="true">
        <annotation>
          <COPASI xmlns="http://www.copasi.org/static/sbml">
            <rdf:RDF xmlns:dcterms="http://purl.org/dc/terms/" xmlns:rdf="http://www.w3.org/1999/02/22-rdf-syntax-ns#">
              <rdf:Description rdf:about="#COPASI87">
                <dcterms:created>
                  <rdf:Description>
                    <dcterms:W3CDTF>2011-08-29T10:56:56Z</dcterms:W3CDTF>
                  </rdf:Description>
                </dcterms:created>
              </rdf:Description>
            </rdf:RDF>
          </COPASI>
        </annotation>
      </parameter>
      <parameter metaid="COPASI88" id="Transporter_Km_Trp_Slc7a8" name="Transporter_Km_Trp_Slc7a8" value="0.0573" constant="true">
        <annotation>
          <COPASI xmlns="http://www.copasi.org/static/sbml">
            <rdf:RDF xmlns:dcterms="http://purl.org/dc/terms/" xmlns:rdf="http://www.w3.org/1999/02/22-rdf-syntax-ns#">
              <rdf:Description rdf:about="#COPASI88">
                <dcterms:created>
                  <rdf:Description>
                    <dcterms:W3CDTF>2011-08-29T10:58:11Z</dcterms:W3CDTF>
                  </rdf:Description>
                </dcterms:created>
              </rdf:Description>
            </rdf:RDF>
          </COPASI>
        </annotation>
      </parameter>
      <parameter metaid="COPASI89" id="Transporter_E_T_Slc7a5" name="Transporter_E_T_Slc7a5" value="1961.5135498047" constant="true">
        <annotation>
          <COPASI xmlns="http://www.copasi.org/static/sbml">
            <rdf:RDF xmlns:dcterms="http://purl.org/dc/terms/" xmlns:rdf="http://www.w3.org/1999/02/22-rdf-syntax-ns#">
              <rdf:Description rdf:about="#COPASI89">
                <dcterms:created>
                  <rdf:Description>
                    <dcterms:W3CDTF>2011-08-29T10:58:42Z</dcterms:W3CDTF>
                  </rdf:Description>
                </dcterms:created>
              </rdf:Description>
            </rdf:RDF>
          </COPASI>
        </annotation>
      </parameter>
      <parameter metaid="COPASI90" id="Transporter_Km_Trp_Slc7a5" name="Transporter_Km_Trp_Slc7a5" value="0.019" constant="true">
        <annotation>
          <COPASI xmlns="http://www.copasi.org/static/sbml">
            <rdf:RDF xmlns:dcterms="http://purl.org/dc/terms/" xmlns:rdf="http://www.w3.org/1999/02/22-rdf-syntax-ns#">
              <rdf:Description rdf:about="#COPASI90">
                <dcterms:created>
                  <rdf:Description>
                    <dcterms:W3CDTF>2011-08-29T10:58:56Z</dcterms:W3CDTF>
                  </rdf:Description>
                </dcterms:created>
              </rdf:Description>
            </rdf:RDF>
          </COPASI>
        </annotation>
      </parameter>
      <parameter metaid="COPASI91" id="MAOA_E_T" name="MAOA_E_T" value="137204.8125" constant="true">
        <annotation>
          <COPASI xmlns="http://www.copasi.org/static/sbml">
            <rdf:RDF xmlns:dcterms="http://purl.org/dc/terms/" xmlns:rdf="http://www.w3.org/1999/02/22-rdf-syntax-ns#">
              <rdf:Description rdf:about="#COPASI91">
                <dcterms:created>
                  <rdf:Description>
                    <dcterms:W3CDTF>2011-08-29T10:59:26Z</dcterms:W3CDTF>
                  </rdf:Description>
                </dcterms:created>
              </rdf:Description>
            </rdf:RDF>
          </COPASI>
        </annotation>
      </parameter>
      <parameter metaid="COPASI92" id="MAOB_E_T" name="MAOB_E_T" value="294114.875" constant="true">
        <annotation>
          <COPASI xmlns="http://www.copasi.org/static/sbml">
            <rdf:RDF xmlns:dcterms="http://purl.org/dc/terms/" xmlns:rdf="http://www.w3.org/1999/02/22-rdf-syntax-ns#">
              <rdf:Description rdf:about="#COPASI92">
                <dcterms:created>
                  <rdf:Description>
                    <dcterms:W3CDTF>2011-08-29T10:59:44Z</dcterms:W3CDTF>
                  </rdf:Description>
                </dcterms:created>
              </rdf:Description>
            </rdf:RDF>
          </COPASI>
        </annotation>
      </parameter>
      <parameter metaid="COPASI93" id="MAO_Km_srtn" name="MAO_Km_Serotonin" value="0.43" constant="true">
        <annotation>
          <COPASI xmlns="http://www.copasi.org/static/sbml">
            <rdf:RDF xmlns:dcterms="http://purl.org/dc/terms/" xmlns:rdf="http://www.w3.org/1999/02/22-rdf-syntax-ns#">
              <rdf:Description rdf:about="#COPASI93">
                <dcterms:created>
                  <rdf:Description>
                    <dcterms:W3CDTF>2011-08-29T11:00:29Z</dcterms:W3CDTF>
                  </rdf:Description>
                </dcterms:created>
              </rdf:Description>
            </rdf:RDF>
          </COPASI>
        </annotation>
      </parameter>
      <parameter metaid="COPASI94" id="MAO_Km_trypta" name="MAO_Km_Trypta" value="0.033" constant="true">
        <annotation>
          <COPASI xmlns="http://www.copasi.org/static/sbml">
            <rdf:RDF xmlns:dcterms="http://purl.org/dc/terms/" xmlns:rdf="http://www.w3.org/1999/02/22-rdf-syntax-ns#">
              <rdf:Description rdf:about="#COPASI94">
                <dcterms:created>
                  <rdf:Description>
                    <dcterms:W3CDTF>2011-08-29T11:00:32Z</dcterms:W3CDTF>
                  </rdf:Description>
                </dcterms:created>
              </rdf:Description>
            </rdf:RDF>
          </COPASI>
        </annotation>
      </parameter>
      <parameter metaid="COPASI95" id="IDO_Km_O2" name="IDO_Km_O2" value="0.042" constant="true">
        <annotation>
          <COPASI xmlns="http://www.copasi.org/static/sbml">
            <rdf:RDF xmlns:dcterms="http://purl.org/dc/terms/" xmlns:rdf="http://www.w3.org/1999/02/22-rdf-syntax-ns#">
              <rdf:Description rdf:about="#COPASI95">
                <dcterms:created>
                  <rdf:Description>
                    <dcterms:W3CDTF>2011-08-29T11:09:41Z</dcterms:W3CDTF>
                  </rdf:Description>
                </dcterms:created>
              </rdf:Description>
            </rdf:RDF>
          </COPASI>
        </annotation>
      </parameter>
      <parameter metaid="COPASI96" id="AADAT_kcat_hLkynr" name="KAT_kcat_3HKyn" value="1.7" constant="true">
        <annotation>
          <COPASI xmlns="http://www.copasi.org/static/sbml">
            <rdf:RDF xmlns:CopasiMT="http://www.copasi.org/RDF/MiriamTerms#" xmlns:dcterms="http://purl.org/dc/terms/" xmlns:rdf="http://www.w3.org/1999/02/22-rdf-syntax-ns#">
              <rdf:Description rdf:about="#COPASI96">
                <dcterms:bibliographicCitation>
                  <rdf:Bag>
                    <rdf:li>
                      <rdf:Description>
                        <CopasiMT:isDescribedBy rdf:resource="http://identifiers.org/pubmed/18620547"/>
                      </rdf:Description>
                    </rdf:li>
                  </rdf:Bag>
                </dcterms:bibliographicCitation>
              </rdf:Description>
            </rdf:RDF>
          </COPASI>
          <rdf:RDF xmlns:rdf="http://www.w3.org/1999/02/22-rdf-syntax-ns#" xmlns:bqbiol="http://biomodels.net/biology-qualifiers/">
            <rdf:Description rdf:about="#COPASI96">
              <bqbiol:isDescribedBy>
                <rdf:Bag>
                  <rdf:li rdf:resource="http://identifiers.org/pubmed/18620547"/>
                </rdf:Bag>
              </bqbiol:isDescribedBy>
            </rdf:Description>
          </rdf:RDF>
        </annotation>
      </parameter>
      <parameter metaid="COPASI97" id="AADAT_kcat_Lkynr" name="KAT_kcat_L-kyn" value="9.76" constant="true">
        <annotation>
          <COPASI xmlns="http://www.copasi.org/static/sbml">
            <rdf:RDF xmlns:CopasiMT="http://www.copasi.org/RDF/MiriamTerms#" xmlns:dcterms="http://purl.org/dc/terms/" xmlns:rdf="http://www.w3.org/1999/02/22-rdf-syntax-ns#">
              <rdf:Description rdf:about="#COPASI97">
                <dcterms:bibliographicCitation>
                  <rdf:Bag>
                    <rdf:li>
                      <rdf:Description>
                        <CopasiMT:isDescribedBy rdf:resource="http://identifiers.org/pubmed/18620547"/>
                      </rdf:Description>
                    </rdf:li>
                  </rdf:Bag>
                </dcterms:bibliographicCitation>
              </rdf:Description>
            </rdf:RDF>
          </COPASI>
          <rdf:RDF xmlns:rdf="http://www.w3.org/1999/02/22-rdf-syntax-ns#" xmlns:bqbiol="http://biomodels.net/biology-qualifiers/">
            <rdf:Description rdf:about="#COPASI97">
              <bqbiol:isDescribedBy>
                <rdf:Bag>
                  <rdf:li rdf:resource="http://identifiers.org/pubmed/18620547"/>
                </rdf:Bag>
              </bqbiol:isDescribedBy>
            </rdf:Description>
          </rdf:RDF>
        </annotation>
      </parameter>
      <parameter metaid="COPASI98" id="Transporter_kcat_Trp" name="Transporter_kcat_Trp" value="1.3" constant="true">
        <annotation>
          <COPASI xmlns="http://www.copasi.org/static/sbml">
            <rdf:RDF xmlns:dcterms="http://purl.org/dc/terms/" xmlns:rdf="http://www.w3.org/1999/02/22-rdf-syntax-ns#">
              <rdf:Description rdf:about="#COPASI98">
                <dcterms:created>
                  <rdf:Description>
                    <dcterms:W3CDTF>2011-08-29T16:12:54Z</dcterms:W3CDTF>
                  </rdf:Description>
                </dcterms:created>
              </rdf:Description>
            </rdf:RDF>
          </COPASI>
        </annotation>
      </parameter>
      <parameter metaid="COPASI99" id="Transporter_kcat_Lkynr" name="Transporter_kcat_L-kyn" value="1.3" constant="true">
        <annotation>
          <COPASI xmlns="http://www.copasi.org/static/sbml">
            <rdf:RDF xmlns:dcterms="http://purl.org/dc/terms/" xmlns:rdf="http://www.w3.org/1999/02/22-rdf-syntax-ns#">
              <rdf:Description rdf:about="#COPASI99">
                <dcterms:created>
                  <rdf:Description>
                    <dcterms:W3CDTF>2011-08-29T16:13:09Z</dcterms:W3CDTF>
                  </rdf:Description>
                </dcterms:created>
              </rdf:Description>
            </rdf:RDF>
          </COPASI>
        </annotation>
      </parameter>
    </listOfParameters>
    <listOfReactions>
      <reaction metaid="COPASI100" id="R00677" name="IL4I1" reversible="false">
        <annotation>
          <COPASI xmlns="http://www.copasi.org/static/sbml">
            <rdf:RDF xmlns:CopasiMT="http://www.copasi.org/RDF/MiriamTerms#" xmlns:dcterms="http://purl.org/dc/terms/" xmlns:rdf="http://www.w3.org/1999/02/22-rdf-syntax-ns#">
              <rdf:Description rdf:about="#COPASI100">
                <dcterms:bibliographicCitation>
                  <rdf:Bag>
                    <rdf:li>
                      <rdf:Description>
                        <CopasiMT:isDescribedBy rdf:resource="http://identifiers.org/pubmed/15383589"/>
                      </rdf:Description>
                    </rdf:li>
                  </rdf:Bag>
                </dcterms:bibliographicCitation>
                <dcterms:created>
                  <rdf:Description>
                    <dcterms:W3CDTF>2015-11-29T01:06:57Z</dcterms:W3CDTF>
                  </rdf:Description>
                </dcterms:created>
                <CopasiMT:is>
                  <rdf:Bag>
                    <rdf:li rdf:resource="http://identifiers.org/ec-code/1.4.3.2"/>
                  </rdf:Bag>
                </CopasiMT:is>
                <CopasiMT:is>
                  <rdf:Bag>
                    <rdf:li rdf:resource="http://identifiers.org/kegg.reaction/R00677"/>
                  </rdf:Bag>
                </CopasiMT:is>
                <CopasiMT:isEncodedBy>
                  <rdf:Bag>
                    <rdf:li rdf:resource="http://identifiers.org/ncbigene/259307"/>
                  </rdf:Bag>
                </CopasiMT:isEncodedBy>
              </rdf:Description>
            </rdf:RDF>
          </COPASI>
          <rdf:RDF xmlns:rdf="http://www.w3.org/1999/02/22-rdf-syntax-ns#" xmlns:bqbiol="http://biomodels.net/biology-qualifiers/">
            <rdf:Description rdf:about="#COPASI100">
              <bqbiol:is>
                <rdf:Bag>
                  <rdf:li rdf:resource="http://identifiers.org/ec-code/1.4.3.2"/>
                </rdf:Bag>
              </bqbiol:is>
              <bqbiol:is>
                <rdf:Bag>
                  <rdf:li rdf:resource="http://identifiers.org/kegg.reaction/R00677"/>
                </rdf:Bag>
              </bqbiol:is>
              <bqbiol:isEncodedBy>
                <rdf:Bag>
                  <rdf:li rdf:resource="http://identifiers.org/ncbigene/259307"/>
                </rdf:Bag>
              </bqbiol:isEncodedBy>
              <bqbiol:isDescribedBy>
                <rdf:Bag>
                  <rdf:li rdf:resource="http://identifiers.org/pubmed/15383589"/>
                </rdf:Bag>
              </bqbiol:isDescribedBy>
            </rdf:Description>
          </rdf:RDF>
        </annotation>
        <listOfReactants>
          <speciesReference metaid="c2fd9f1e-8ced-4b60-a876-3a3cdb3fadc3" species="M_trp_DASH_L_c" stoichiometry="1"/>
          <speciesReference metaid="_0bb508f0-cbf9-4c4c-bbe1-49a3cbc7e84c" species="M_h2o_c" stoichiometry="1"/>
          <speciesReference metaid="_92401ccf-fd97-4915-ae9a-df7369b21dfa" species="M_o2_c" stoichiometry="1"/>
        </listOfReactants>
        <listOfProducts>
          <speciesReference metaid="afa9d455-ae14-459b-bd90-c375efa133bb" species="M_indpyr_c" stoichiometry="1"/>
          <speciesReference metaid="_0ddf7c22-5f33-4b5f-a786-0a086aa354e8" species="M_nh4_c" stoichiometry="1"/>
          <speciesReference metaid="e46ec680-588e-40ad-bf40-73c962b6be3f" species="M_h2o2_c" stoichiometry="1"/>
        </listOfProducts>
        <listOfModifiers>
          <modifierSpeciesReference metaid="_793954f5-7efe-4b58-9894-f761956dcbb6" species="M_h2o_c"/>
          <modifierSpeciesReference metaid="ad9d3f3f-ca46-48e7-885d-b9a9f782152f" species="M_o2_c"/>
          <modifierSpeciesReference metaid="_32ed4a49-aa89-4a8a-a8f3-c291998be6ef" species="M_trp_DASH_L_c"/>
        </listOfModifiers>
        <kineticLaw metaid="_6eb6605b-11ac-4a21-b797-e4bc43aa5561">
          <math xmlns="http://www.w3.org/1998/Math/MathML">
            <apply>
              <times/>
              <ci> Cytosol </ci>
              <apply>
                <divide/>
                <apply>
                  <times/>
                  <ci> kcat </ci>
                  <ci> E_T </ci>
                  <ci> M_trp_DASH_L_c </ci>
                  <ci> M_o2_c </ci>
                  <ci> M_h2o_c </ci>
                  <ci> scaling </ci>
                </apply>
                <apply>
                  <plus/>
                  <apply>
                    <times/>
                    <ci> Ka </ci>
                    <ci> Kb </ci>
                  </apply>
                  <apply>
                    <times/>
                    <ci> Kb </ci>
                    <ci> M_trp_DASH_L_c </ci>
                  </apply>
                  <apply>
                    <times/>
                    <ci> Ka </ci>
                    <ci> M_o2_c </ci>
                  </apply>
                  <apply>
                    <times/>
                    <ci> M_trp_DASH_L_c </ci>
                    <ci> M_o2_c </ci>
                  </apply>
                </apply>
              </apply>
            </apply>
          </math>
          <listOfParameters>
            <parameter metaid="af665dad-f3ce-49ea-b8a6-4c25e651c9f7" id="E_T" name="E_T" value="2046.74"/>
            <parameter metaid="_0997daa4-d3ba-4d02-9b03-c06aed33718b" id="Ka" name="Ka" value="6.5"/>
            <parameter metaid="_9553ddce-6fd1-4897-98a5-aefb67cc280c" id="Kb" name="Kb" value="1.2"/>
            <parameter metaid="_3ffc19d7-feb2-4a97-9f10-2a40bb3206de" id="kcat" name="kcat" value="1"/>
          </listOfParameters>
        </kineticLaw>
      </reaction>
      <reaction metaid="COPASI101" id="R00678_Tdo" name="TDO" reversible="false">
        <annotation>
          <COPASI xmlns="http://www.copasi.org/static/sbml">
            <rdf:RDF xmlns:CopasiMT="http://www.copasi.org/RDF/MiriamTerms#" xmlns:dcterms="http://purl.org/dc/terms/" xmlns:rdf="http://www.w3.org/1999/02/22-rdf-syntax-ns#">
              <rdf:Description rdf:about="#COPASI101">
                <dcterms:bibliographicCitation>
                  <rdf:Bag>
                    <rdf:li>
                      <rdf:Description>
                        <CopasiMT:isDescribedBy rdf:resource="http://identifiers.org/pubmed/18370401"/>
                      </rdf:Description>
                    </rdf:li>
                  </rdf:Bag>
                </dcterms:bibliographicCitation>
                <CopasiMT:is>
                  <rdf:Bag>
                    <rdf:li rdf:resource="http://identifiers.org/ec-code/1.13.11.11"/>
                  </rdf:Bag>
                </CopasiMT:is>
                <CopasiMT:is>
                  <rdf:Bag>
                    <rdf:li rdf:resource="http://identifiers.org/kegg.reaction/R00678"/>
                  </rdf:Bag>
                </CopasiMT:is>
                <CopasiMT:isEncodedBy>
                  <rdf:Bag>
                    <rdf:li rdf:resource="http://identifiers.org/ncbigene/6999"/>
                  </rdf:Bag>
                </CopasiMT:isEncodedBy>
              </rdf:Description>
            </rdf:RDF>
          </COPASI>
          <rdf:RDF xmlns:rdf="http://www.w3.org/1999/02/22-rdf-syntax-ns#" xmlns:bqbiol="http://biomodels.net/biology-qualifiers/">
            <rdf:Description rdf:about="#COPASI101">
              <bqbiol:is>
                <rdf:Bag>
                  <rdf:li rdf:resource="http://identifiers.org/ec-code/1.13.11.11"/>
                </rdf:Bag>
              </bqbiol:is>
              <bqbiol:is>
                <rdf:Bag>
                  <rdf:li rdf:resource="http://identifiers.org/kegg.reaction/R00678"/>
                </rdf:Bag>
              </bqbiol:is>
              <bqbiol:isEncodedBy>
                <rdf:Bag>
                  <rdf:li rdf:resource="http://identifiers.org/ncbigene/6999"/>
                </rdf:Bag>
              </bqbiol:isEncodedBy>
              <bqbiol:isDescribedBy>
                <rdf:Bag>
                  <rdf:li rdf:resource="http://identifiers.org/pubmed/18370401"/>
                </rdf:Bag>
              </bqbiol:isDescribedBy>
            </rdf:Description>
          </rdf:RDF>
        </annotation>
        <listOfReactants>
          <speciesReference metaid="_698ca67b-3c7a-41f4-890d-c32fc40d9b78" species="M_trp_DASH_L_c" stoichiometry="1"/>
          <speciesReference metaid="_5a69beb1-a7fa-416c-a1d4-343a31dd2742" species="M_o2_c" stoichiometry="1"/>
        </listOfReactants>
        <listOfProducts>
          <speciesReference metaid="_3a928e7e-dc34-453b-a032-f4aab40d227f" species="M_Lfmkynr_c" stoichiometry="1"/>
        </listOfProducts>
        <listOfModifiers>
          <modifierSpeciesReference metaid="_3b01ee36-a6af-4ade-a7fe-fe972889f2e0" species="M_o2_c"/>
          <modifierSpeciesReference metaid="_44e2d70d-9876-4aaf-96a1-03243fa089a2" species="M_trp_DASH_L_c"/>
        </listOfModifiers>
        <kineticLaw metaid="ccd6e028-5a99-45f2-946c-7262d114edc8">
          <math xmlns="http://www.w3.org/1998/Math/MathML">
            <apply>
              <times/>
              <ci> Cytosol </ci>
              <apply>
                <divide/>
                <apply>
                  <times/>
                  <ci> kcat </ci>
                  <ci> E_T </ci>
                  <ci> M_trp_DASH_L_c </ci>
                  <ci> M_o2_c </ci>
                  <ci> scaling </ci>
                </apply>
                <apply>
                  <plus/>
                  <apply>
                    <times/>
                    <ci> Ka </ci>
                    <ci> Kb </ci>
                  </apply>
                  <apply>
                    <times/>
                    <ci> Ka </ci>
                    <ci> M_o2_c </ci>
                  </apply>
                  <apply>
                    <times/>
                    <ci> Kb </ci>
                    <ci> M_trp_DASH_L_c </ci>
                  </apply>
                  <apply>
                    <times/>
                    <ci> M_trp_DASH_L_c </ci>
                    <ci> M_o2_c </ci>
                  </apply>
                </apply>
              </apply>
            </apply>
          </math>
          <listOfParameters>
            <parameter metaid="d3af63b6-2551-488e-8351-a133cbb893cc" id="E_T" name="E_T" value="943912"/>
            <parameter metaid="a863d5bb-78b9-457b-a8df-505ddd6a4ff6" id="Ka" name="Ka" value="0.222"/>
            <parameter metaid="_582e626b-4af5-44b2-a9de-8cb7006d040f" id="Kb" name="Kb" value="0.037"/>
            <parameter metaid="ff588a30-c872-4f55-8c8b-b06f6b3f6530" id="kcat" name="kcat" value="1.4"/>
          </listOfParameters>
        </kineticLaw>
      </reaction>
      <reaction metaid="COPASI102" id="R00685" name="DDC_Trypta" reversible="false">
        <notes>
          <body xmlns="http://www.w3.org/1999/xhtml">
            <pre>km and kcat values taken from 4991409 (pig)</pre>
          </body>
        </notes>
        <annotation>
          <COPASI xmlns="http://www.copasi.org/static/sbml">
            <rdf:RDF xmlns:CopasiMT="http://www.copasi.org/RDF/MiriamTerms#" xmlns:dcterms="http://purl.org/dc/terms/" xmlns:rdf="http://www.w3.org/1999/02/22-rdf-syntax-ns#">
              <rdf:Description rdf:about="#COPASI102">
                <dcterms:bibliographicCitation>
                  <rdf:Bag>
                    <rdf:li>
                      <rdf:Description>
                        <CopasiMT:isDescribedBy rdf:resource="http://identifiers.org/pubmed/4991409"/>
                      </rdf:Description>
                    </rdf:li>
                  </rdf:Bag>
                </dcterms:bibliographicCitation>
                <CopasiMT:is>
                  <rdf:Bag>
                    <rdf:li rdf:resource="http://identifiers.org/kegg.reaction/R00685"/>
                  </rdf:Bag>
                </CopasiMT:is>
                <CopasiMT:is>
                  <rdf:Bag>
                    <rdf:li rdf:resource="http://identifiers.org/ec-code/4.1.1.28"/>
                  </rdf:Bag>
                </CopasiMT:is>
                <CopasiMT:isEncodedBy>
                  <rdf:Bag>
                    <rdf:li rdf:resource="http://identifiers.org/ncbigene/1644"/>
                  </rdf:Bag>
                </CopasiMT:isEncodedBy>
              </rdf:Description>
            </rdf:RDF>
          </COPASI>
          <rdf:RDF xmlns:rdf="http://www.w3.org/1999/02/22-rdf-syntax-ns#" xmlns:bqbiol="http://biomodels.net/biology-qualifiers/">
            <rdf:Description rdf:about="#COPASI102">
              <bqbiol:is>
                <rdf:Bag>
                  <rdf:li rdf:resource="http://identifiers.org/ec-code/4.1.1.28"/>
                </rdf:Bag>
              </bqbiol:is>
              <bqbiol:is>
                <rdf:Bag>
                  <rdf:li rdf:resource="http://identifiers.org/kegg.reaction/R00685"/>
                </rdf:Bag>
              </bqbiol:is>
              <bqbiol:isEncodedBy>
                <rdf:Bag>
                  <rdf:li rdf:resource="http://identifiers.org/ncbigene/1644"/>
                </rdf:Bag>
              </bqbiol:isEncodedBy>
              <bqbiol:isDescribedBy>
                <rdf:Bag>
                  <rdf:li rdf:resource="http://identifiers.org/pubmed/4991409"/>
                </rdf:Bag>
              </bqbiol:isDescribedBy>
            </rdf:Description>
          </rdf:RDF>
        </annotation>
        <listOfReactants>
          <speciesReference metaid="a76527e6-62d8-4c4f-a21e-aec702ebe98f" species="M_trp_DASH_L_c" stoichiometry="1"/>
        </listOfReactants>
        <listOfProducts>
          <speciesReference metaid="_1d9ed3c1-3e24-4de6-a730-19dce8f57e1c" species="M_trypta_c" stoichiometry="1"/>
          <speciesReference metaid="_9047d810-a79f-4bc2-82d8-d31a86aef402" species="M_co2_c" stoichiometry="1"/>
        </listOfProducts>
        <listOfModifiers>
          <modifierSpeciesReference metaid="_42d4fb09-5692-43a2-ae2e-22d38dcd4b65" species="M_5htrp_c"/>
          <modifierSpeciesReference metaid="_74e2f1e3-d4dd-448d-b70e-e820af38a6e4" species="M_trp_DASH_L_c"/>
        </listOfModifiers>
        <kineticLaw metaid="_104a5d17-fd17-4b79-8bb7-fb2d1b7dde17">
          <math xmlns="http://www.w3.org/1998/Math/MathML">
            <apply>
              <times/>
              <ci> Cytosol </ci>
              <apply>
                <divide/>
                <apply>
                  <times/>
                  <ci> DDC_E_T </ci>
                  <ci> kcat_B </ci>
                  <ci> scaling </ci>
                  <ci> M_trp_DASH_L_c </ci>
                  <ci> DDC_Km_5htrp </ci>
                </apply>
                <apply>
                  <plus/>
                  <apply>
                    <times/>
                    <ci> DDC_Km_trp_DASH_L </ci>
                    <ci> DDC_Km_5htrp </ci>
                  </apply>
                  <apply>
                    <times/>
                    <ci> DDC_Km_trp_DASH_L </ci>
                    <ci> M_5htrp_c </ci>
                  </apply>
                  <apply>
                    <times/>
                    <ci> DDC_Km_5htrp </ci>
                    <ci> M_trp_DASH_L_c </ci>
                  </apply>
                </apply>
              </apply>
            </apply>
          </math>
          <listOfParameters>
            <parameter metaid="_3b6a3848-cb45-4fcd-8b60-7edf8c972c97" id="kcat_B" name="kcat_B" value="0.38"/>
          </listOfParameters>
        </kineticLaw>
      </reaction>
      <reaction metaid="COPASI103" id="R00987" name="KYNU_L-Kyn" reversible="false">
        <annotation>
          <COPASI xmlns="http://www.copasi.org/static/sbml">
            <rdf:RDF xmlns:CopasiMT="http://www.copasi.org/RDF/MiriamTerms#" xmlns:dcterms="http://purl.org/dc/terms/" xmlns:rdf="http://www.w3.org/1999/02/22-rdf-syntax-ns#">
              <rdf:Description rdf:about="#COPASI103">
                <dcterms:bibliographicCitation>
                  <rdf:Bag>
                    <rdf:li>
                      <rdf:Description>
                        <CopasiMT:isDescribedBy rdf:resource="http://identifiers.org/pubmed/17300176"/>
                      </rdf:Description>
                    </rdf:li>
                  </rdf:Bag>
                </dcterms:bibliographicCitation>
                <dcterms:bibliographicCitation>
                  <rdf:Bag>
                    <rdf:li>
                      <rdf:Description>
                        <CopasiMT:isDescribedBy rdf:resource="http://identifiers.org/pubmed/19143568"/>
                      </rdf:Description>
                    </rdf:li>
                  </rdf:Bag>
                </dcterms:bibliographicCitation>
                <dcterms:bibliographicCitation>
                  <rdf:Bag>
                    <rdf:li>
                      <rdf:Description>
                        <CopasiMT:isDescribedBy rdf:resource="http://identifiers.org/pubmed/457635"/>
                      </rdf:Description>
                    </rdf:li>
                  </rdf:Bag>
                </dcterms:bibliographicCitation>
                <dcterms:created>
                  <rdf:Description>
                    <dcterms:W3CDTF>2015-11-29T00:47:25Z</dcterms:W3CDTF>
                  </rdf:Description>
                </dcterms:created>
                <CopasiMT:is>
                  <rdf:Bag>
                    <rdf:li rdf:resource="http://identifiers.org/ec-code/3.7.1.3"/>
                  </rdf:Bag>
                </CopasiMT:is>
                <CopasiMT:is>
                  <rdf:Bag>
                    <rdf:li rdf:resource="http://identifiers.org/kegg.reaction/R00987"/>
                  </rdf:Bag>
                </CopasiMT:is>
                <CopasiMT:isEncodedBy>
                  <rdf:Bag>
                    <rdf:li rdf:resource="http://identifiers.org/ncbigene/8942"/>
                  </rdf:Bag>
                </CopasiMT:isEncodedBy>
              </rdf:Description>
            </rdf:RDF>
          </COPASI>
          <rdf:RDF xmlns:rdf="http://www.w3.org/1999/02/22-rdf-syntax-ns#" xmlns:bqbiol="http://biomodels.net/biology-qualifiers/">
            <rdf:Description rdf:about="#COPASI103">
              <bqbiol:is>
                <rdf:Bag>
                  <rdf:li rdf:resource="http://identifiers.org/ec-code/3.7.1.3"/>
                </rdf:Bag>
              </bqbiol:is>
              <bqbiol:is>
                <rdf:Bag>
                  <rdf:li rdf:resource="http://identifiers.org/kegg.reaction/R00987"/>
                </rdf:Bag>
              </bqbiol:is>
              <bqbiol:isEncodedBy>
                <rdf:Bag>
                  <rdf:li rdf:resource="http://identifiers.org/ncbigene/8942"/>
                </rdf:Bag>
              </bqbiol:isEncodedBy>
              <bqbiol:isDescribedBy>
                <rdf:Bag>
                  <rdf:li rdf:resource="http://identifiers.org/pubmed/17300176"/>
                </rdf:Bag>
              </bqbiol:isDescribedBy>
              <bqbiol:isDescribedBy>
                <rdf:Bag>
                  <rdf:li rdf:resource="http://identifiers.org/pubmed/457635"/>
                </rdf:Bag>
              </bqbiol:isDescribedBy>
              <bqbiol:isDescribedBy>
                <rdf:Bag>
                  <rdf:li rdf:resource="http://identifiers.org/pubmed/19143568"/>
                </rdf:Bag>
              </bqbiol:isDescribedBy>
            </rdf:Description>
          </rdf:RDF>
        </annotation>
        <listOfReactants>
          <speciesReference metaid="_6ae0d686-5a49-40a8-affd-7b15e284370d" species="M_Lkynr_c" stoichiometry="1"/>
          <speciesReference metaid="_0e599d3e-1cb0-41e4-8513-e77b8bcdc9a5" species="M_h2o_c" stoichiometry="1"/>
        </listOfReactants>
        <listOfProducts>
          <speciesReference metaid="_33f25d62-9087-48d9-8dc1-343da80d338d" species="M_anth_c" stoichiometry="1"/>
          <speciesReference metaid="_093b993a-b434-459c-a667-52ddf57ab8f9" species="M_ala_DASH_L_c" stoichiometry="1"/>
        </listOfProducts>
        <listOfModifiers>
          <modifierSpeciesReference metaid="_9a96e9a7-e238-4c6b-821d-b41c75780691" species="M_hLkynr_c"/>
          <modifierSpeciesReference metaid="_42610f9c-dfdd-49ef-ba02-e770ba77ecdf" species="M_Lfmkynr_c"/>
          <modifierSpeciesReference metaid="_40acc700-7c7a-4e14-b6a6-83257d1f7ce5" species="M_Lkynr_c"/>
        </listOfModifiers>
        <kineticLaw metaid="d2cf58e1-3eb5-40fb-8561-9b56bd196f69">
          <math xmlns="http://www.w3.org/1998/Math/MathML">
            <apply>
              <times/>
              <ci> Cytosol </ci>
              <apply>
                <divide/>
                <apply>
                  <times/>
                  <ci> KYNU_E_T </ci>
                  <ci> kcat_A </ci>
                  <ci> scaling </ci>
                  <ci> M_Lkynr_c </ci>
                  <ci> KYNU_Km_hLkynr </ci>
                  <ci> KYNU_Km_Lfmkynr </ci>
                </apply>
                <apply>
                  <plus/>
                  <apply>
                    <times/>
                    <ci> KYNU_Km_Lkynr </ci>
                    <ci> KYNU_Km_hLkynr </ci>
                    <ci> KYNU_Km_Lfmkynr </ci>
                  </apply>
                  <apply>
                    <times/>
                    <ci> KYNU_Km_hLkynr </ci>
                    <ci> KYNU_Km_Lfmkynr </ci>
                    <ci> M_Lkynr_c </ci>
                  </apply>
                  <apply>
                    <times/>
                    <ci> KYNU_Km_Lkynr </ci>
                    <ci> KYNU_Km_Lfmkynr </ci>
                    <ci> M_hLkynr_c </ci>
                  </apply>
                  <apply>
                    <times/>
                    <ci> KYNU_Km_Lkynr </ci>
                    <ci> KYNU_Km_hLkynr </ci>
                    <ci> M_Lfmkynr_c </ci>
                  </apply>
                </apply>
              </apply>
            </apply>
          </math>
          <listOfParameters>
            <parameter metaid="_3539d361-4889-4c3b-96ba-4e403c0d6329" id="kcat_A" name="kcat_A" value="0.23"/>
          </listOfParameters>
        </kineticLaw>
      </reaction>
      <reaction metaid="COPASI104" id="R01814_Tph1" name="TPH1" reversible="false">
        <annotation>
          <COPASI xmlns="http://www.copasi.org/static/sbml">
            <rdf:RDF xmlns:CopasiMT="http://www.copasi.org/RDF/MiriamTerms#" xmlns:dcterms="http://purl.org/dc/terms/" xmlns:rdf="http://www.w3.org/1999/02/22-rdf-syntax-ns#">
              <rdf:Description rdf:about="#COPASI104">
                <dcterms:bibliographicCitation>
                  <rdf:Bag>
                    <rdf:li>
                      <rdf:Description>
                        <CopasiMT:isDescribedBy rdf:resource="http://identifiers.org/pubmed/15663479"/>
                      </rdf:Description>
                    </rdf:li>
                  </rdf:Bag>
                </dcterms:bibliographicCitation>
                <dcterms:bibliographicCitation>
                  <rdf:Bag>
                    <rdf:li>
                      <rdf:Description>
                        <CopasiMT:isDescribedBy rdf:resource="http://identifiers.org/pubmed/19816759"/>
                      </rdf:Description>
                    </rdf:li>
                  </rdf:Bag>
                </dcterms:bibliographicCitation>
                <dcterms:created>
                  <rdf:Description>
                    <dcterms:W3CDTF>2015-11-29T01:01:25Z</dcterms:W3CDTF>
                  </rdf:Description>
                </dcterms:created>
                <CopasiMT:is>
                  <rdf:Bag>
                    <rdf:li rdf:resource="http://identifiers.org/ec-code/1.14.16.4"/>
                  </rdf:Bag>
                </CopasiMT:is>
                <CopasiMT:is>
                  <rdf:Bag>
                    <rdf:li rdf:resource="http://identifiers.org/kegg.reaction/R01814"/>
                  </rdf:Bag>
                </CopasiMT:is>
                <CopasiMT:isEncodedBy>
                  <rdf:Bag>
                    <rdf:li rdf:resource="http://identifiers.org/ncbigene/7166"/>
                  </rdf:Bag>
                </CopasiMT:isEncodedBy>
              </rdf:Description>
            </rdf:RDF>
          </COPASI>
          <rdf:RDF xmlns:rdf="http://www.w3.org/1999/02/22-rdf-syntax-ns#" xmlns:bqbiol="http://biomodels.net/biology-qualifiers/">
            <rdf:Description rdf:about="#COPASI104">
              <bqbiol:is>
                <rdf:Bag>
                  <rdf:li rdf:resource="http://identifiers.org/kegg.reaction/R01814"/>
                </rdf:Bag>
              </bqbiol:is>
              <bqbiol:is>
                <rdf:Bag>
                  <rdf:li rdf:resource="http://identifiers.org/ec-code/1.14.16.4"/>
                </rdf:Bag>
              </bqbiol:is>
              <bqbiol:isEncodedBy>
                <rdf:Bag>
                  <rdf:li rdf:resource="http://identifiers.org/ncbigene/7166"/>
                </rdf:Bag>
              </bqbiol:isEncodedBy>
              <bqbiol:isDescribedBy>
                <rdf:Bag>
                  <rdf:li rdf:resource="http://identifiers.org/pubmed/19816759"/>
                </rdf:Bag>
              </bqbiol:isDescribedBy>
              <bqbiol:isDescribedBy>
                <rdf:Bag>
                  <rdf:li rdf:resource="http://identifiers.org/pubmed/15663479"/>
                </rdf:Bag>
              </bqbiol:isDescribedBy>
            </rdf:Description>
          </rdf:RDF>
        </annotation>
        <listOfReactants>
          <speciesReference metaid="_666800e3-ecb7-47de-84cb-6f3740495104" species="M_thbpt" stoichiometry="1"/>
          <speciesReference metaid="_6d46571f-a8d9-44bd-be57-6b651c7e864a" species="M_trp_DASH_L_c" stoichiometry="1"/>
          <speciesReference metaid="_335aef51-f543-403c-b4ec-123f7f924c36" species="M_o2_c" stoichiometry="1"/>
        </listOfReactants>
        <listOfProducts>
          <speciesReference metaid="_3ead8b81-1fc9-4095-9c6b-7e4c82066106" species="M_5htrp_c" stoichiometry="1"/>
          <speciesReference metaid="_4dff6122-0ac5-470d-b73c-0c36d62e5b92" species="M_dhbpt_c" stoichiometry="1"/>
          <speciesReference metaid="_0485f420-b852-47bc-aed4-d970dfb4f85c" species="M_h2o_c" stoichiometry="1"/>
        </listOfProducts>
        <listOfModifiers>
          <modifierSpeciesReference metaid="_5e545726-f1ff-4825-851e-fee1aa817000" species="M_o2_c"/>
          <modifierSpeciesReference metaid="_2eab3a80-e46c-466b-940a-3a174268a292" species="M_thbpt"/>
          <modifierSpeciesReference metaid="fb3ce10a-3845-438c-99d0-50909e437cf1" species="M_trp_DASH_L_c"/>
        </listOfModifiers>
        <kineticLaw metaid="_50835bec-5322-459a-a5f5-ca0fb299c08e">
          <math xmlns="http://www.w3.org/1998/Math/MathML">
            <apply>
              <times/>
              <ci> Cytosol </ci>
              <apply>
                <divide/>
                <apply>
                  <times/>
                  <ci> kcat </ci>
                  <ci> E_T </ci>
                  <ci> M_trp_DASH_L_c </ci>
                  <ci> M_o2_c </ci>
                  <ci> M_thbpt </ci>
                  <ci> scaling </ci>
                </apply>
                <apply>
                  <plus/>
                  <apply>
                    <times/>
                    <ci> Ka </ci>
                    <ci> Kb </ci>
                  </apply>
                  <apply>
                    <times/>
                    <ci> Kb </ci>
                    <ci> M_trp_DASH_L_c </ci>
                  </apply>
                  <apply>
                    <times/>
                    <ci> Ka </ci>
                    <ci> M_o2_c </ci>
                  </apply>
                  <apply>
                    <times/>
                    <ci> M_trp_DASH_L_c </ci>
                    <ci> M_o2_c </ci>
                  </apply>
                </apply>
              </apply>
            </apply>
          </math>
          <listOfParameters>
            <parameter metaid="_33bbd64c-8d4f-4e68-b393-a52d3b536f75" id="E_T" name="E_T" value="503.141"/>
            <parameter metaid="f20a5c73-59d2-4bf8-b19d-f657fc7b37a2" id="Ka" name="Ka" value="0.0228"/>
            <parameter metaid="_2e72cc82-e4e8-4e9e-9cab-f6d07dabaa18" id="Kb" name="Kb" value="0.109"/>
            <parameter metaid="_3e81d637-4a65-4433-8243-fdc9e13a51df" id="kcat" name="kcat" value="0.57"/>
          </listOfParameters>
        </kineticLaw>
      </reaction>
      <reaction metaid="COPASI105" id="R01956_Kat1" name="KAT1_L-Kyn" reversible="false">
        <annotation>
          <COPASI xmlns="http://www.copasi.org/static/sbml">
            <rdf:RDF xmlns:CopasiMT="http://www.copasi.org/RDF/MiriamTerms#" xmlns:dcterms="http://purl.org/dc/terms/" xmlns:rdf="http://www.w3.org/1999/02/22-rdf-syntax-ns#">
              <rdf:Description rdf:about="#COPASI105">
                <dcterms:bibliographicCitation>
                  <rdf:Bag>
                    <rdf:li>
                      <rdf:Description>
                        <CopasiMT:isDescribedBy rdf:resource="http://identifiers.org/pubmed/18620547"/>
                      </rdf:Description>
                    </rdf:li>
                  </rdf:Bag>
                </dcterms:bibliographicCitation>
                <CopasiMT:is>
                  <rdf:Bag>
                    <rdf:li rdf:resource="http://identifiers.org/kegg.reaction/R01956"/>
                  </rdf:Bag>
                </CopasiMT:is>
                <CopasiMT:is>
                  <rdf:Bag>
                    <rdf:li rdf:resource="http://identifiers.org/ec-code/2.6.1.7"/>
                  </rdf:Bag>
                </CopasiMT:is>
                <CopasiMT:isEncodedBy>
                  <rdf:Bag>
                    <rdf:li rdf:resource="http://identifiers.org/ncbigene/883"/>
                  </rdf:Bag>
                </CopasiMT:isEncodedBy>
              </rdf:Description>
            </rdf:RDF>
          </COPASI>
          <rdf:RDF xmlns:rdf="http://www.w3.org/1999/02/22-rdf-syntax-ns#" xmlns:bqbiol="http://biomodels.net/biology-qualifiers/">
            <rdf:Description rdf:about="#COPASI105">
              <bqbiol:is>
                <rdf:Bag>
                  <rdf:li rdf:resource="http://identifiers.org/kegg.reaction/R01956"/>
                </rdf:Bag>
              </bqbiol:is>
              <bqbiol:is>
                <rdf:Bag>
                  <rdf:li rdf:resource="http://identifiers.org/ec-code/2.6.1.7"/>
                </rdf:Bag>
              </bqbiol:is>
              <bqbiol:isEncodedBy>
                <rdf:Bag>
                  <rdf:li rdf:resource="http://identifiers.org/ncbigene/883"/>
                </rdf:Bag>
              </bqbiol:isEncodedBy>
              <bqbiol:isDescribedBy>
                <rdf:Bag>
                  <rdf:li rdf:resource="http://identifiers.org/pubmed/18620547"/>
                </rdf:Bag>
              </bqbiol:isDescribedBy>
            </rdf:Description>
          </rdf:RDF>
        </annotation>
        <listOfReactants>
          <speciesReference metaid="_60a40dd6-120b-458e-a67e-9a4bfdb004c8" species="M_Lkynr_c" stoichiometry="1"/>
          <speciesReference metaid="_0f3ab748-a138-4530-a292-b5910ca0440a" species="M_akg_c" stoichiometry="1"/>
        </listOfReactants>
        <listOfProducts>
          <speciesReference metaid="_00a2cd8b-64d8-4d9b-8b6d-c5f375a32b41" species="M_kynate_c" stoichiometry="1"/>
          <speciesReference metaid="_51abddd7-e652-47e1-9e27-0ac6663c18d9" species="M_glu_DASH_L_c" stoichiometry="1"/>
        </listOfProducts>
        <listOfModifiers>
          <modifierSpeciesReference metaid="_3375e955-18f8-45ec-8070-5097cb08199b" species="M_hLkynr_c"/>
          <modifierSpeciesReference metaid="d3ed8127-2463-472b-8987-94a145acc9e7" species="M_Lkynr_c"/>
        </listOfModifiers>
        <kineticLaw metaid="_8b8f96c5-7a51-4035-a984-e1ac376cc076">
          <math xmlns="http://www.w3.org/1998/Math/MathML">
            <apply>
              <times/>
              <ci> Cytosol </ci>
              <apply>
                <divide/>
                <apply>
                  <times/>
                  <ci> AADAT_E_T_kat1 </ci>
                  <ci> AADAT_kcat_Lkynr </ci>
                  <ci> scaling </ci>
                  <ci> M_Lkynr_c </ci>
                  <ci> AADAT_Km_hLkynr </ci>
                </apply>
                <apply>
                  <plus/>
                  <apply>
                    <times/>
                    <ci> AADAT_Km_Lkynr </ci>
                    <ci> AADAT_Km_hLkynr </ci>
                  </apply>
                  <apply>
                    <times/>
                    <ci> AADAT_Km_Lkynr </ci>
                    <ci> M_hLkynr_c </ci>
                  </apply>
                  <apply>
                    <times/>
                    <ci> AADAT_Km_hLkynr </ci>
                    <ci> M_Lkynr_c </ci>
                  </apply>
                </apply>
              </apply>
            </apply>
          </math>
        </kineticLaw>
      </reaction>
      <reaction metaid="COPASI106" id="R01959" name="AFMID_FKyn" reversible="false">
        <annotation>
          <COPASI xmlns="http://www.copasi.org/static/sbml">
            <rdf:RDF xmlns:CopasiMT="http://www.copasi.org/RDF/MiriamTerms#" xmlns:dcterms="http://purl.org/dc/terms/" xmlns:rdf="http://www.w3.org/1999/02/22-rdf-syntax-ns#">
              <rdf:Description rdf:about="#COPASI106">
                <dcterms:bibliographicCitation>
                  <rdf:Bag>
                    <rdf:li>
                      <rdf:Description>
                        <CopasiMT:isDescribedBy rdf:resource="http://identifiers.org/pubmed/4190298"/>
                      </rdf:Description>
                    </rdf:li>
                  </rdf:Bag>
                </dcterms:bibliographicCitation>
                <CopasiMT:is>
                  <rdf:Bag>
                    <rdf:li rdf:resource="http://identifiers.org/ec-code/3.5.1.9"/>
                  </rdf:Bag>
                </CopasiMT:is>
                <CopasiMT:is>
                  <rdf:Bag>
                    <rdf:li rdf:resource="http://identifiers.org/kegg.reaction/R01959"/>
                  </rdf:Bag>
                </CopasiMT:is>
                <CopasiMT:isEncodedBy>
                  <rdf:Bag>
                    <rdf:li rdf:resource="http://identifiers.org/ncbigene/125061"/>
                  </rdf:Bag>
                </CopasiMT:isEncodedBy>
                <CopasiMT:occursIn>
                  <rdf:Bag>
                    <rdf:li rdf:resource="http://identifiers.org/brenda/209258"/>
                  </rdf:Bag>
                </CopasiMT:occursIn>
              </rdf:Description>
            </rdf:RDF>
          </COPASI>
          <rdf:RDF xmlns:rdf="http://www.w3.org/1999/02/22-rdf-syntax-ns#" xmlns:bqbiol="http://biomodels.net/biology-qualifiers/">
            <rdf:Description rdf:about="#COPASI106">
              <bqbiol:is>
                <rdf:Bag>
                  <rdf:li rdf:resource="http://identifiers.org/kegg.reaction/R01959"/>
                </rdf:Bag>
              </bqbiol:is>
              <bqbiol:is>
                <rdf:Bag>
                  <rdf:li rdf:resource="http://identifiers.org/ec-code/3.5.1.9"/>
                </rdf:Bag>
              </bqbiol:is>
              <bqbiol:isEncodedBy>
                <rdf:Bag>
                  <rdf:li rdf:resource="http://identifiers.org/ncbigene/125061"/>
                </rdf:Bag>
              </bqbiol:isEncodedBy>
              <bqbiol:occursIn>
                <rdf:Bag>
                  <rdf:li rdf:resource="http://identifiers.org/brenda/209258"/>
                </rdf:Bag>
              </bqbiol:occursIn>
              <bqbiol:isDescribedBy>
                <rdf:Bag>
                  <rdf:li rdf:resource="http://identifiers.org/pubmed/4190298"/>
                </rdf:Bag>
              </bqbiol:isDescribedBy>
            </rdf:Description>
          </rdf:RDF>
        </annotation>
        <listOfReactants>
          <speciesReference metaid="_53c974ae-799d-41b4-8979-6752868e1ca4" species="M_Lfmkynr_c" stoichiometry="1"/>
          <speciesReference metaid="_7db0ad6b-f1f9-4e4f-afd7-817f5f119732" species="M_h2o_c" stoichiometry="1"/>
        </listOfReactants>
        <listOfProducts>
          <speciesReference metaid="c56c03b1-0b82-4706-ad5c-d2935b040da9" species="M_for_c" stoichiometry="1"/>
          <speciesReference metaid="_1c6c9889-feac-45ce-9964-732e8cfb4145" species="M_Lkynr_c" stoichiometry="1"/>
        </listOfProducts>
        <listOfModifiers>
          <modifierSpeciesReference metaid="e1057902-3692-4c4a-8fa1-12f00c00b9f4" species="M_5hoxnfkyn_c"/>
          <modifierSpeciesReference metaid="e52627e5-5512-4119-8fe2-159a986424a9" species="M_nformanth_c"/>
          <modifierSpeciesReference metaid="_77a517fe-3182-41ac-8f4c-91e1f17b58c4" species="M_Lfmkynr_c"/>
        </listOfModifiers>
        <kineticLaw metaid="c573a018-dcef-4035-a0cc-8a88b5468a09">
          <math xmlns="http://www.w3.org/1998/Math/MathML">
            <apply>
              <times/>
              <ci> Cytosol </ci>
              <apply>
                <divide/>
                <apply>
                  <times/>
                  <ci> AFMID_E_T </ci>
                  <ci> kcat_A </ci>
                  <ci> scaling </ci>
                  <ci> M_Lfmkynr_c </ci>
                  <ci> AFMID_Km_5hoxnfky </ci>
                  <ci> AFMID_Km_nformanth </ci>
                </apply>
                <apply>
                  <plus/>
                  <apply>
                    <times/>
                    <ci> AFMID_Km_Lfmkynr </ci>
                    <ci> AFMID_Km_5hoxnfky </ci>
                    <ci> AFMID_Km_nformanth </ci>
                  </apply>
                  <apply>
                    <times/>
                    <ci> AFMID_Km_5hoxnfky </ci>
                    <ci> AFMID_Km_nformanth </ci>
                    <ci> M_Lfmkynr_c </ci>
                  </apply>
                  <apply>
                    <times/>
                    <ci> AFMID_Km_Lfmkynr </ci>
                    <ci> AFMID_Km_nformanth </ci>
                    <ci> M_5hoxnfkyn_c </ci>
                  </apply>
                  <apply>
                    <times/>
                    <ci> AFMID_Km_Lfmkynr </ci>
                    <ci> AFMID_Km_5hoxnfky </ci>
                    <ci> M_nformanth_c </ci>
                  </apply>
                </apply>
              </apply>
            </apply>
          </math>
          <listOfParameters>
            <parameter metaid="e88b4532-1d5f-4c5b-a2b1-4ebad2c25227" id="kcat_A" name="kcat_A" value="100"/>
          </listOfParameters>
        </kineticLaw>
      </reaction>
      <reaction metaid="COPASI107" id="R01960" name="KMO" reversible="false">
        <annotation>
          <COPASI xmlns="http://www.copasi.org/static/sbml">
            <rdf:RDF xmlns:CopasiMT="http://www.copasi.org/RDF/MiriamTerms#" xmlns:dcterms="http://purl.org/dc/terms/" xmlns:rdf="http://www.w3.org/1999/02/22-rdf-syntax-ns#">
              <rdf:Description rdf:about="#COPASI107">
                <dcterms:bibliographicCitation>
                  <rdf:Bag>
                    <rdf:li>
                      <rdf:Description>
                        <CopasiMT:isDescribedBy rdf:resource="http://identifiers.org/pubmed/10672018 "/>
                      </rdf:Description>
                    </rdf:li>
                  </rdf:Bag>
                </dcterms:bibliographicCitation>
                <dcterms:bibliographicCitation>
                  <rdf:Bag>
                    <rdf:li>
                      <rdf:Description>
                        <CopasiMT:isDescribedBy rdf:resource="http://identifiers.org/pubmed/16973376"/>
                      </rdf:Description>
                    </rdf:li>
                  </rdf:Bag>
                </dcterms:bibliographicCitation>
                <CopasiMT:is>
                  <rdf:Bag>
                    <rdf:li rdf:resource="http://identifiers.org/ec-code/1.14.13.9"/>
                  </rdf:Bag>
                </CopasiMT:is>
                <CopasiMT:is>
                  <rdf:Bag>
                    <rdf:li rdf:resource="http://identifiers.org/kegg.reaction/R01960"/>
                  </rdf:Bag>
                </CopasiMT:is>
                <CopasiMT:isEncodedBy>
                  <rdf:Bag>
                    <rdf:li rdf:resource="http://identifiers.org/ncbigene/8564"/>
                  </rdf:Bag>
                </CopasiMT:isEncodedBy>
              </rdf:Description>
            </rdf:RDF>
          </COPASI>
          <rdf:RDF xmlns:rdf="http://www.w3.org/1999/02/22-rdf-syntax-ns#" xmlns:bqbiol="http://biomodels.net/biology-qualifiers/">
            <rdf:Description rdf:about="#COPASI107">
              <bqbiol:is>
                <rdf:Bag>
                  <rdf:li rdf:resource="http://identifiers.org/kegg.reaction/R01960"/>
                </rdf:Bag>
              </bqbiol:is>
              <bqbiol:is>
                <rdf:Bag>
                  <rdf:li rdf:resource="http://identifiers.org/ec-code/1.14.13.9"/>
                </rdf:Bag>
              </bqbiol:is>
              <bqbiol:isEncodedBy>
                <rdf:Bag>
                  <rdf:li rdf:resource="http://identifiers.org/ncbigene/8564"/>
                </rdf:Bag>
              </bqbiol:isEncodedBy>
              <bqbiol:isDescribedBy>
                <rdf:Bag>
                  <rdf:li rdf:resource="http://identifiers.org/pubmed/10672018"/>
                </rdf:Bag>
              </bqbiol:isDescribedBy>
              <bqbiol:isDescribedBy>
                <rdf:Bag>
                  <rdf:li rdf:resource="http://identifiers.org/pubmed/16973376"/>
                </rdf:Bag>
              </bqbiol:isDescribedBy>
            </rdf:Description>
          </rdf:RDF>
        </annotation>
        <listOfReactants>
          <speciesReference metaid="_287f2ab8-b1e0-4023-9900-d2e7ed2f7dc5" species="M_Lkynr_c" stoichiometry="1"/>
          <speciesReference metaid="c047b5b6-3bd9-439e-a9e0-cf38e6bcf042" species="M_o2_c" stoichiometry="1"/>
          <speciesReference metaid="c295a4aa-79c2-4e28-9590-78a76fb63d61" species="M_nadph_c" stoichiometry="1"/>
          <speciesReference metaid="_597cd0e8-28c3-4ba4-84ab-6c9747744c6f" species="M_h_c" stoichiometry="1"/>
        </listOfReactants>
        <listOfProducts>
          <speciesReference metaid="fbf38c7b-ebe2-43c7-9368-e2c244a92d44" species="M_hLkynr_c" stoichiometry="1"/>
          <speciesReference metaid="a89a583b-76a7-442b-9fa4-f4a303c15d3b" species="M_nadp_c" stoichiometry="1"/>
          <speciesReference metaid="a56c5e38-7b6e-4b8d-8de6-1fd8d724a580" species="M_h2o_c" stoichiometry="1"/>
        </listOfProducts>
        <listOfModifiers>
          <modifierSpeciesReference metaid="_92a06054-a5c4-4f6e-a90d-8ac38abad539" species="M_Lkynr_c"/>
          <modifierSpeciesReference metaid="f41af9d0-c3be-4c07-aa5c-5e87e6a7b5f0" species="M_h_c"/>
          <modifierSpeciesReference metaid="_064962c8-5a3e-4703-a610-3f2bce581976" species="M_nadph_c"/>
          <modifierSpeciesReference metaid="_471d3cd3-8279-4e5b-aab1-d11560259858" species="M_o2_c"/>
        </listOfModifiers>
        <kineticLaw metaid="_1db6ceac-217a-4abf-89ac-d90b39c9a211">
          <math xmlns="http://www.w3.org/1998/Math/MathML">
            <apply>
              <times/>
              <ci> Cytosol </ci>
              <apply>
                <divide/>
                <apply>
                  <times/>
                  <ci> kcat </ci>
                  <ci> E_T </ci>
                  <ci> M_Lkynr_c </ci>
                  <ci> M_o2_c </ci>
                  <ci> M_nadph_c </ci>
                  <ci> M_h_c </ci>
                  <ci> scaling </ci>
                </apply>
                <apply>
                  <plus/>
                  <apply>
                    <times/>
                    <ci> Ka </ci>
                    <ci> Kb </ci>
                    <ci> Kc </ci>
                  </apply>
                  <apply>
                    <times/>
                    <ci> M_Lkynr_c </ci>
                    <ci> Kb </ci>
                    <ci> Kc </ci>
                  </apply>
                  <apply>
                    <times/>
                    <ci> M_o2_c </ci>
                    <ci> Ka </ci>
                    <ci> Kc </ci>
                  </apply>
                  <apply>
                    <times/>
                    <ci> M_nadph_c </ci>
                    <ci> Ka </ci>
                    <ci> Kb </ci>
                  </apply>
                  <apply>
                    <times/>
                    <ci> M_Lkynr_c </ci>
                    <ci> M_o2_c </ci>
                    <ci> Kc </ci>
                  </apply>
                  <apply>
                    <times/>
                    <ci> M_o2_c </ci>
                    <ci> M_nadph_c </ci>
                    <ci> Ka </ci>
                  </apply>
                  <apply>
                    <times/>
                    <ci> M_Lkynr_c </ci>
                    <ci> M_nadph_c </ci>
                    <ci> Kb </ci>
                  </apply>
                  <apply>
                    <times/>
                    <ci> M_Lkynr_c </ci>
                    <ci> M_o2_c </ci>
                    <ci> M_nadph_c </ci>
                  </apply>
                </apply>
              </apply>
            </apply>
          </math>
          <listOfParameters>
            <parameter metaid="c128a7bb-84f9-43cf-9604-11f51a1b2efa" id="E_T" name="E_T" value="9766.18"/>
            <parameter metaid="_8e53e309-8409-4291-82a2-7b0e600a3662" id="Ka" name="Ka" value="0.1"/>
            <parameter metaid="_9143d40d-49ec-4a87-9ecf-2b4676c43de2" id="Kb" name="Kb" value="0.071"/>
            <parameter metaid="_8648e135-a090-4bef-a705-38c7a71cc4c7" id="Kc" name="Kc" value="0.153"/>
            <parameter metaid="_3b1c1ad2-607b-46cf-8504-9ea9d843cf4a" id="kcat" name="kcat" value="2.2"/>
          </listOfParameters>
        </kineticLaw>
      </reaction>
      <reaction metaid="COPASI108" id="R02174" name="INMT_Trypta" reversible="false">
        <annotation>
          <COPASI xmlns="http://www.copasi.org/static/sbml">
            <rdf:RDF xmlns:CopasiMT="http://www.copasi.org/RDF/MiriamTerms#" xmlns:dcterms="http://purl.org/dc/terms/" xmlns:rdf="http://www.w3.org/1999/02/22-rdf-syntax-ns#">
              <rdf:Description rdf:about="#COPASI108">
                <dcterms:bibliographicCitation>
                  <rdf:Bag>
                    <rdf:li>
                      <rdf:Description>
                        <CopasiMT:isDescribedBy rdf:resource="http://identifiers.org/pubmed/9852119"/>
                      </rdf:Description>
                    </rdf:li>
                  </rdf:Bag>
                </dcterms:bibliographicCitation>
                <dcterms:bibliographicCitation>
                  <rdf:Bag>
                    <rdf:li>
                      <rdf:Description>
                        <CopasiMT:isDescribedBy rdf:resource="http://identifiers.org/pubmed/3949799"/>
                      </rdf:Description>
                    </rdf:li>
                  </rdf:Bag>
                </dcterms:bibliographicCitation>
                <dcterms:created>
                  <rdf:Description>
                    <dcterms:W3CDTF>2015-11-29T00:53:53Z</dcterms:W3CDTF>
                  </rdf:Description>
                </dcterms:created>
                <CopasiMT:is>
                  <rdf:Bag>
                    <rdf:li rdf:resource="http://identifiers.org/kegg.reaction/R02174"/>
                  </rdf:Bag>
                </CopasiMT:is>
                <CopasiMT:is>
                  <rdf:Bag>
                    <rdf:li rdf:resource="http://identifiers.org/ec-code/2.1.1.49"/>
                  </rdf:Bag>
                </CopasiMT:is>
                <CopasiMT:isEncodedBy>
                  <rdf:Bag>
                    <rdf:li rdf:resource="http://identifiers.org/ncbigene/11185"/>
                  </rdf:Bag>
                </CopasiMT:isEncodedBy>
                <CopasiMT:occursIn>
                  <rdf:Bag>
                    <rdf:li rdf:resource="http://identifiers.org/brenda/441354"/>
                  </rdf:Bag>
                </CopasiMT:occursIn>
              </rdf:Description>
            </rdf:RDF>
          </COPASI>
          <rdf:RDF xmlns:rdf="http://www.w3.org/1999/02/22-rdf-syntax-ns#" xmlns:bqbiol="http://biomodels.net/biology-qualifiers/">
            <rdf:Description rdf:about="#COPASI108">
              <bqbiol:is>
                <rdf:Bag>
                  <rdf:li rdf:resource="http://identifiers.org/kegg.reaction/R02174"/>
                </rdf:Bag>
              </bqbiol:is>
              <bqbiol:is>
                <rdf:Bag>
                  <rdf:li rdf:resource="http://identifiers.org/ec-code/2.1.1.49"/>
                </rdf:Bag>
              </bqbiol:is>
              <bqbiol:isEncodedBy>
                <rdf:Bag>
                  <rdf:li rdf:resource="http://identifiers.org/ncbigene/11185"/>
                </rdf:Bag>
              </bqbiol:isEncodedBy>
              <bqbiol:occursIn>
                <rdf:Bag>
                  <rdf:li rdf:resource="http://identifiers.org/brenda/441354"/>
                </rdf:Bag>
              </bqbiol:occursIn>
              <bqbiol:isDescribedBy>
                <rdf:Bag>
                  <rdf:li rdf:resource="http://identifiers.org/pubmed/9852119"/>
                </rdf:Bag>
              </bqbiol:isDescribedBy>
              <bqbiol:isDescribedBy>
                <rdf:Bag>
                  <rdf:li rdf:resource="http://identifiers.org/pubmed/3949799"/>
                </rdf:Bag>
              </bqbiol:isDescribedBy>
            </rdf:Description>
          </rdf:RDF>
        </annotation>
        <listOfReactants>
          <speciesReference metaid="_0bf395b3-5b0e-4987-a163-687f9664d3aa" species="M_amet_c" stoichiometry="1"/>
          <speciesReference metaid="b55a336c-7103-4ecd-99c9-3988ae20ab04" species="M_trypta_c" stoichiometry="1"/>
        </listOfReactants>
        <listOfProducts>
          <speciesReference metaid="deea6f8e-cfe1-4bdf-a4d1-d3b2e3716767" species="M_ahcys_c" stoichiometry="1"/>
          <speciesReference metaid="_7f4f18a7-7d06-468a-a570-07002191d4ba" species="M_nmtrpta_c" stoichiometry="1"/>
        </listOfProducts>
        <listOfModifiers>
          <modifierSpeciesReference metaid="_6f850641-b3e2-430d-99e7-3c98320de9a8" species="M_nmtrpta_c"/>
          <modifierSpeciesReference metaid="_73d2e0bf-6554-4226-a60f-a99a8690f997" species="M_srtn_c"/>
          <modifierSpeciesReference metaid="c2ee3db5-a42a-42bc-bbe8-de289d934827" species="M_trypta_c"/>
        </listOfModifiers>
        <kineticLaw metaid="_90afd83d-0346-460f-be00-7e587636d423">
          <math xmlns="http://www.w3.org/1998/Math/MathML">
            <apply>
              <times/>
              <ci> Cytosol </ci>
              <apply>
                <divide/>
                <apply>
                  <times/>
                  <ci> IMNT_E_T </ci>
                  <ci> kcat_A </ci>
                  <ci> scaling </ci>
                  <ci> M_trypta_c </ci>
                  <ci> IMNT_Km_nmtrpta </ci>
                  <ci> IMNT_Km_srtn </ci>
                </apply>
                <apply>
                  <plus/>
                  <apply>
                    <times/>
                    <ci> IMNT_Km_trypta </ci>
                    <ci> IMNT_Km_nmtrpta </ci>
                    <ci> IMNT_Km_srtn </ci>
                  </apply>
                  <apply>
                    <times/>
                    <ci> IMNT_Km_nmtrpta </ci>
                    <ci> IMNT_Km_srtn </ci>
                    <ci> M_trypta_c </ci>
                  </apply>
                  <apply>
                    <times/>
                    <ci> IMNT_Km_trypta </ci>
                    <ci> IMNT_Km_srtn </ci>
                    <ci> M_nmtrpta_c </ci>
                  </apply>
                  <apply>
                    <times/>
                    <ci> IMNT_Km_trypta </ci>
                    <ci> IMNT_Km_nmtrpta </ci>
                    <ci> M_srtn_c </ci>
                  </apply>
                </apply>
              </apply>
            </apply>
          </math>
          <listOfParameters>
            <parameter metaid="d4b31d0a-6967-4c84-8cd3-98318e6f50ad" id="kcat_A" name="kcat_A" value="0.4"/>
          </listOfParameters>
        </kineticLaw>
      </reaction>
      <reaction metaid="COPASI109" id="R02665" name="HAAO" reversible="false">
        <annotation>
          <COPASI xmlns="http://www.copasi.org/static/sbml">
            <rdf:RDF xmlns:CopasiMT="http://www.copasi.org/RDF/MiriamTerms#" xmlns:dcterms="http://purl.org/dc/terms/" xmlns:rdf="http://www.w3.org/1999/02/22-rdf-syntax-ns#">
              <rdf:Description rdf:about="#COPASI109">
                <dcterms:bibliographicCitation>
                  <rdf:Bag>
                    <rdf:li>
                      <rdf:Description>
                        <CopasiMT:isDescribedBy rdf:resource="http://identifiers.org/pubmed/3112306 "/>
                      </rdf:Description>
                    </rdf:li>
                  </rdf:Bag>
                </dcterms:bibliographicCitation>
                <dcterms:bibliographicCitation>
                  <rdf:Bag>
                    <rdf:li>
                      <rdf:Description>
                        <CopasiMT:isDescribedBy rdf:resource="http://identifiers.org/pubmed/12672479"/>
                      </rdf:Description>
                    </rdf:li>
                  </rdf:Bag>
                </dcterms:bibliographicCitation>
                <dcterms:created>
                  <rdf:Description>
                    <dcterms:W3CDTF>2015-11-29T00:45:22Z</dcterms:W3CDTF>
                  </rdf:Description>
                </dcterms:created>
                <CopasiMT:is>
                  <rdf:Bag>
                    <rdf:li rdf:resource="http://identifiers.org/ec-code/1.13.11.6"/>
                  </rdf:Bag>
                </CopasiMT:is>
                <CopasiMT:is>
                  <rdf:Bag>
                    <rdf:li rdf:resource="http://identifiers.org/kegg.reaction/R02665"/>
                  </rdf:Bag>
                </CopasiMT:is>
                <CopasiMT:isEncodedBy>
                  <rdf:Bag>
                    <rdf:li rdf:resource="http://identifiers.org/ncbigene/23498"/>
                  </rdf:Bag>
                </CopasiMT:isEncodedBy>
                <CopasiMT:occursIn>
                  <rdf:Bag>
                    <rdf:li rdf:resource="http://identifiers.org/brenda/439367"/>
                  </rdf:Bag>
                </CopasiMT:occursIn>
              </rdf:Description>
            </rdf:RDF>
          </COPASI>
          <rdf:RDF xmlns:rdf="http://www.w3.org/1999/02/22-rdf-syntax-ns#" xmlns:bqbiol="http://biomodels.net/biology-qualifiers/">
            <rdf:Description rdf:about="#COPASI109">
              <bqbiol:is>
                <rdf:Bag>
                  <rdf:li rdf:resource="http://identifiers.org/kegg.reaction/R02665"/>
                </rdf:Bag>
              </bqbiol:is>
              <bqbiol:is>
                <rdf:Bag>
                  <rdf:li rdf:resource="http://identifiers.org/ec-code/1.13.11.6"/>
                </rdf:Bag>
              </bqbiol:is>
              <bqbiol:isEncodedBy>
                <rdf:Bag>
                  <rdf:li rdf:resource="http://identifiers.org/ncbigene/23498"/>
                </rdf:Bag>
              </bqbiol:isEncodedBy>
              <bqbiol:occursIn>
                <rdf:Bag>
                  <rdf:li rdf:resource="http://identifiers.org/brenda/439367"/>
                </rdf:Bag>
              </bqbiol:occursIn>
              <bqbiol:isDescribedBy>
                <rdf:Bag>
                  <rdf:li rdf:resource="http://identifiers.org/pubmed/12672479"/>
                </rdf:Bag>
              </bqbiol:isDescribedBy>
              <bqbiol:isDescribedBy>
                <rdf:Bag>
                  <rdf:li rdf:resource="http://identifiers.org/pubmed/3112306"/>
                </rdf:Bag>
              </bqbiol:isDescribedBy>
            </rdf:Description>
          </rdf:RDF>
        </annotation>
        <listOfReactants>
          <speciesReference metaid="b2a5f5aa-b5a9-495f-975e-1ef8d2959d33" species="M_3hanthrn_c" stoichiometry="1"/>
          <speciesReference metaid="_16b4a565-40b2-4ecf-b40a-1275fe217459" species="M_o2_c" stoichiometry="1"/>
        </listOfReactants>
        <listOfProducts>
          <speciesReference metaid="_51031a02-d042-4c4e-8a36-ae84ac08a9f7" species="M_cmusa_c" stoichiometry="1"/>
        </listOfProducts>
        <listOfModifiers>
          <modifierSpeciesReference metaid="dbaaa90b-ad8d-4706-8f0a-e8d9b2ea962b" species="M_quln_c"/>
          <modifierSpeciesReference metaid="_2b407389-bd87-471b-a5c8-2cbcee64e76c" species="M_anth_c"/>
          <modifierSpeciesReference metaid="_3894778a-1bc7-4aee-9e67-cf583a77fde3" species="M_3hanthrn_c"/>
          <modifierSpeciesReference metaid="c6278972-6073-455a-9028-c86a1fdf8239" species="M_o2_c"/>
        </listOfModifiers>
        <kineticLaw metaid="cae5bd80-b836-4fff-94d1-837f38cb05b2">
          <math xmlns="http://www.w3.org/1998/Math/MathML">
            <apply>
              <times/>
              <ci> Cytosol </ci>
              <apply>
                <divide/>
                <apply>
                  <times/>
                  <ci> kcat </ci>
                  <ci> E_T </ci>
                  <ci> M_3hanthrn_c </ci>
                  <ci> M_o2_c </ci>
                  <ci> scaling </ci>
                </apply>
                <apply>
                  <plus/>
                  <apply>
                    <times/>
                    <ci> Ka </ci>
                    <ci> Kb </ci>
                  </apply>
                  <apply>
                    <times/>
                    <ci> Ka </ci>
                    <ci> M_o2_c </ci>
                  </apply>
                  <apply>
                    <times/>
                    <ci> Kb </ci>
                    <ci> M_3hanthrn_c </ci>
                  </apply>
                  <apply>
                    <times/>
                    <ci> M_3hanthrn_c </ci>
                    <ci> M_o2_c </ci>
                  </apply>
                </apply>
              </apply>
            </apply>
          </math>
          <listOfParameters>
            <parameter metaid="_12376872-b8b2-4f1b-b875-839614787d09" id="E_T" name="E_T" value="10308.4"/>
            <parameter metaid="df9a9dab-7efc-45ca-be87-e19103e8a8c1" id="Ka" name="Ka" value="0.016"/>
            <parameter metaid="f3d7c211-c76a-4c29-9886-5f3fae96e810" id="Kb" name="Kb" value="0.615"/>
            <parameter metaid="d9cee89a-e95e-449e-b543-038286dc2170" id="kcat" name="kcat" value="64"/>
          </listOfParameters>
        </kineticLaw>
      </reaction>
      <reaction metaid="COPASI110" id="R02668" name="KYNU_3HKyn" reversible="false">
        <annotation>
          <COPASI xmlns="http://www.copasi.org/static/sbml">
            <rdf:RDF xmlns:CopasiMT="http://www.copasi.org/RDF/MiriamTerms#" xmlns:dcterms="http://purl.org/dc/terms/" xmlns:rdf="http://www.w3.org/1999/02/22-rdf-syntax-ns#">
              <rdf:Description rdf:about="#COPASI110">
                <dcterms:bibliographicCitation>
                  <rdf:Bag>
                    <rdf:li>
                      <rdf:Description>
                        <CopasiMT:isDescribedBy rdf:resource="http://identifiers.org/pubmed/19143568"/>
                      </rdf:Description>
                    </rdf:li>
                  </rdf:Bag>
                </dcterms:bibliographicCitation>
                <CopasiMT:is>
                  <rdf:Bag>
                    <rdf:li rdf:resource="http://identifiers.org/ec-code/3.7.1.3"/>
                  </rdf:Bag>
                </CopasiMT:is>
                <CopasiMT:is>
                  <rdf:Bag>
                    <rdf:li rdf:resource="http://identifiers.org/kegg.reaction/R02668"/>
                  </rdf:Bag>
                </CopasiMT:is>
                <CopasiMT:isEncodedBy>
                  <rdf:Bag>
                    <rdf:li rdf:resource="http://identifiers.org/ncbigene/8942"/>
                  </rdf:Bag>
                </CopasiMT:isEncodedBy>
              </rdf:Description>
            </rdf:RDF>
          </COPASI>
          <rdf:RDF xmlns:rdf="http://www.w3.org/1999/02/22-rdf-syntax-ns#" xmlns:bqbiol="http://biomodels.net/biology-qualifiers/">
            <rdf:Description rdf:about="#COPASI110">
              <bqbiol:is>
                <rdf:Bag>
                  <rdf:li rdf:resource="http://identifiers.org/kegg.reaction/R02668"/>
                </rdf:Bag>
              </bqbiol:is>
              <bqbiol:is>
                <rdf:Bag>
                  <rdf:li rdf:resource="http://identifiers.org/ec-code/3.7.1.3"/>
                </rdf:Bag>
              </bqbiol:is>
              <bqbiol:isEncodedBy>
                <rdf:Bag>
                  <rdf:li rdf:resource="http://identifiers.org/ncbigene/8942"/>
                </rdf:Bag>
              </bqbiol:isEncodedBy>
              <bqbiol:isDescribedBy>
                <rdf:Bag>
                  <rdf:li rdf:resource="http://identifiers.org/pubmed/19143568"/>
                </rdf:Bag>
              </bqbiol:isDescribedBy>
            </rdf:Description>
          </rdf:RDF>
        </annotation>
        <listOfReactants>
          <speciesReference metaid="c9bd9a2f-ba6d-48fb-bb2d-aae8741ce083" species="M_hLkynr_c" stoichiometry="1"/>
          <speciesReference metaid="_9dd3a49c-27bb-4799-b0ba-d468b3669ab2" species="M_h2o_c" stoichiometry="1"/>
        </listOfReactants>
        <listOfProducts>
          <speciesReference metaid="_1781a8ef-3e3c-46de-9084-1a700915e760" species="M_3hanthrn_c" stoichiometry="1"/>
          <speciesReference metaid="_86b99bbf-9197-42a1-b512-a7940aa72325" species="M_ala_DASH_L_c" stoichiometry="1"/>
        </listOfProducts>
        <listOfModifiers>
          <modifierSpeciesReference metaid="e90ff575-43ef-4c86-bd9c-5053f573c3fc" species="M_Lkynr_c"/>
          <modifierSpeciesReference metaid="_947af6a6-5f77-4606-9a0c-53691352ca13" species="M_Lfmkynr_c"/>
          <modifierSpeciesReference metaid="_5cfdf34d-16a6-4972-a481-57b9f47e84dc" species="M_hLkynr_c"/>
        </listOfModifiers>
        <kineticLaw metaid="df604a51-b2da-4013-8bd0-1f4622f915fe">
          <math xmlns="http://www.w3.org/1998/Math/MathML">
            <apply>
              <times/>
              <ci> Cytosol </ci>
              <apply>
                <divide/>
                <apply>
                  <times/>
                  <ci> KYNU_E_T </ci>
                  <ci> kcat_A </ci>
                  <ci> scaling </ci>
                  <ci> M_hLkynr_c </ci>
                  <ci> KYNU_Km_Lkynr </ci>
                  <ci> KYNU_Km_Lfmkynr </ci>
                </apply>
                <apply>
                  <plus/>
                  <apply>
                    <times/>
                    <ci> KYNU_Km_hLkynr </ci>
                    <ci> KYNU_Km_Lkynr </ci>
                    <ci> KYNU_Km_Lfmkynr </ci>
                  </apply>
                  <apply>
                    <times/>
                    <ci> KYNU_Km_Lkynr </ci>
                    <ci> KYNU_Km_Lfmkynr </ci>
                    <ci> M_hLkynr_c </ci>
                  </apply>
                  <apply>
                    <times/>
                    <ci> KYNU_Km_hLkynr </ci>
                    <ci> KYNU_Km_Lfmkynr </ci>
                    <ci> M_Lkynr_c </ci>
                  </apply>
                  <apply>
                    <times/>
                    <ci> KYNU_Km_hLkynr </ci>
                    <ci> KYNU_Km_Lkynr </ci>
                    <ci> M_Lfmkynr_c </ci>
                  </apply>
                </apply>
              </apply>
            </apply>
          </math>
          <listOfParameters>
            <parameter metaid="e564035f-1742-49fb-88cf-fa006abaaf39" id="kcat_A" name="kcat_A" value="3.5"/>
          </listOfParameters>
        </kineticLaw>
      </reaction>
      <reaction metaid="COPASI111" id="R02701" name="DDC_5HTrp" reversible="false">
        <annotation>
          <COPASI xmlns="http://www.copasi.org/static/sbml">
            <rdf:RDF xmlns:CopasiMT="http://www.copasi.org/RDF/MiriamTerms#" xmlns:dcterms="http://purl.org/dc/terms/" xmlns:rdf="http://www.w3.org/1999/02/22-rdf-syntax-ns#">
              <rdf:Description rdf:about="#COPASI111">
                <dcterms:bibliographicCitation>
                  <rdf:Bag>
                    <rdf:li>
                      <rdf:Description>
                        <CopasiMT:isDescribedBy rdf:resource="http://identifiers.org/pubmed/18547057"/>
                      </rdf:Description>
                    </rdf:li>
                  </rdf:Bag>
                </dcterms:bibliographicCitation>
                <CopasiMT:is>
                  <rdf:Bag>
                    <rdf:li rdf:resource="http://identifiers.org/ec-code/4.1.1.28"/>
                  </rdf:Bag>
                </CopasiMT:is>
                <CopasiMT:is>
                  <rdf:Bag>
                    <rdf:li rdf:resource="http://identifiers.org/kegg.reaction/R02701"/>
                  </rdf:Bag>
                </CopasiMT:is>
                <CopasiMT:isEncodedBy>
                  <rdf:Bag>
                    <rdf:li rdf:resource="http://identifiers.org/ncbigene/1644"/>
                  </rdf:Bag>
                </CopasiMT:isEncodedBy>
              </rdf:Description>
            </rdf:RDF>
          </COPASI>
          <rdf:RDF xmlns:rdf="http://www.w3.org/1999/02/22-rdf-syntax-ns#" xmlns:bqbiol="http://biomodels.net/biology-qualifiers/">
            <rdf:Description rdf:about="#COPASI111">
              <bqbiol:is>
                <rdf:Bag>
                  <rdf:li rdf:resource="http://identifiers.org/ec-code/4.1.1.28"/>
                </rdf:Bag>
              </bqbiol:is>
              <bqbiol:is>
                <rdf:Bag>
                  <rdf:li rdf:resource="http://identifiers.org/kegg.reaction/R02701"/>
                </rdf:Bag>
              </bqbiol:is>
              <bqbiol:isEncodedBy>
                <rdf:Bag>
                  <rdf:li rdf:resource="http://identifiers.org/ncbigene/1644"/>
                </rdf:Bag>
              </bqbiol:isEncodedBy>
              <bqbiol:isDescribedBy>
                <rdf:Bag>
                  <rdf:li rdf:resource="http://identifiers.org/pubmed/18547057"/>
                </rdf:Bag>
              </bqbiol:isDescribedBy>
            </rdf:Description>
          </rdf:RDF>
        </annotation>
        <listOfReactants>
          <speciesReference metaid="d94fb186-5c89-4ddd-a124-6365ebca499a" species="M_5htrp_c" stoichiometry="1"/>
        </listOfReactants>
        <listOfProducts>
          <speciesReference metaid="_52345c21-b5e1-46bc-9ef4-c797da20a453" species="M_srtn_c" stoichiometry="1"/>
          <speciesReference metaid="e96fe182-1dd0-46e8-891d-77d05503cfc1" species="M_co2_c" stoichiometry="1"/>
        </listOfProducts>
        <listOfModifiers>
          <modifierSpeciesReference metaid="_72a39704-a1ab-455b-b21b-40d1ff18812b" species="M_trp_DASH_L_c"/>
          <modifierSpeciesReference metaid="_87dbc3c7-0b6d-4963-8451-81e53cefbf86" species="M_5htrp_c"/>
        </listOfModifiers>
        <kineticLaw metaid="_51dba098-ea33-4e88-a114-d52b3de32e5a">
          <math xmlns="http://www.w3.org/1998/Math/MathML">
            <apply>
              <times/>
              <ci> Cytosol </ci>
              <apply>
                <divide/>
                <apply>
                  <times/>
                  <ci> DDC_E_T </ci>
                  <ci> kcat_B </ci>
                  <ci> scaling </ci>
                  <ci> M_5htrp_c </ci>
                  <ci> DDC_Km_trp_DASH_L </ci>
                </apply>
                <apply>
                  <plus/>
                  <apply>
                    <times/>
                    <ci> DDC_Km_5htrp </ci>
                    <ci> DDC_Km_trp_DASH_L </ci>
                  </apply>
                  <apply>
                    <times/>
                    <ci> DDC_Km_5htrp </ci>
                    <ci> M_trp_DASH_L_c </ci>
                  </apply>
                  <apply>
                    <times/>
                    <ci> DDC_Km_trp_DASH_L </ci>
                    <ci> M_5htrp_c </ci>
                  </apply>
                </apply>
              </apply>
            </apply>
          </math>
          <listOfParameters>
            <parameter metaid="ff815db6-225a-4641-a86a-a4a2c7b17e96" id="kcat_B" name="kcat_B" value="2"/>
          </listOfParameters>
        </kineticLaw>
      </reaction>
      <reaction metaid="COPASI112" id="R02702" name="IDO_5HTrp" reversible="false">
        <annotation>
          <COPASI xmlns="http://www.copasi.org/static/sbml">
            <rdf:RDF xmlns:CopasiMT="http://www.copasi.org/RDF/MiriamTerms#" xmlns:dcterms="http://purl.org/dc/terms/" xmlns:rdf="http://www.w3.org/1999/02/22-rdf-syntax-ns#">
              <rdf:Description rdf:about="#COPASI112">
                <dcterms:bibliographicCitation>
                  <rdf:Bag>
                    <rdf:li>
                      <rdf:Description>
                        <CopasiMT:isDescribedBy rdf:resource="http://identifiers.org/pubmed/26687"/>
                      </rdf:Description>
                    </rdf:li>
                  </rdf:Bag>
                </dcterms:bibliographicCitation>
                <dcterms:bibliographicCitation>
                  <rdf:Bag>
                    <rdf:li>
                      <rdf:Description>
                        <CopasiMT:isDescribedBy rdf:resource="http://identifiers.org/pubmed/19737010"/>
                      </rdf:Description>
                    </rdf:li>
                  </rdf:Bag>
                </dcterms:bibliographicCitation>
                <CopasiMT:is>
                  <rdf:Bag>
                    <rdf:li rdf:resource="http://identifiers.org/ec-code/1.13.11.52"/>
                  </rdf:Bag>
                </CopasiMT:is>
                <CopasiMT:is>
                  <rdf:Bag>
                    <rdf:li rdf:resource="http://identifiers.org/kegg.reaction/R02702"/>
                  </rdf:Bag>
                </CopasiMT:is>
                <CopasiMT:isEncodedBy>
                  <rdf:Bag>
                    <rdf:li rdf:resource="http://identifiers.org/ncbigene/3620"/>
                  </rdf:Bag>
                </CopasiMT:isEncodedBy>
                <CopasiMT:occursIn>
                  <rdf:Bag>
                    <rdf:li rdf:resource="http://identifiers.org/brenda/685239"/>
                  </rdf:Bag>
                </CopasiMT:occursIn>
              </rdf:Description>
            </rdf:RDF>
          </COPASI>
          <rdf:RDF xmlns:rdf="http://www.w3.org/1999/02/22-rdf-syntax-ns#" xmlns:bqbiol="http://biomodels.net/biology-qualifiers/">
            <rdf:Description rdf:about="#COPASI112">
              <bqbiol:is>
                <rdf:Bag>
                  <rdf:li rdf:resource="http://identifiers.org/ec-code/1.13.11.52"/>
                </rdf:Bag>
              </bqbiol:is>
              <bqbiol:is>
                <rdf:Bag>
                  <rdf:li rdf:resource="http://identifiers.org/kegg.reaction/R02702"/>
                </rdf:Bag>
              </bqbiol:is>
              <bqbiol:isEncodedBy>
                <rdf:Bag>
                  <rdf:li rdf:resource="http://identifiers.org/ncbigene/3620"/>
                </rdf:Bag>
              </bqbiol:isEncodedBy>
              <bqbiol:occursIn>
                <rdf:Bag>
                  <rdf:li rdf:resource="http://identifiers.org/brenda/685239"/>
                </rdf:Bag>
              </bqbiol:occursIn>
              <bqbiol:isDescribedBy>
                <rdf:Bag>
                  <rdf:li rdf:resource="http://identifiers.org/pubmed/19737010"/>
                </rdf:Bag>
              </bqbiol:isDescribedBy>
              <bqbiol:isDescribedBy>
                <rdf:Bag>
                  <rdf:li rdf:resource="http://identifiers.org/pubmed/26687"/>
                </rdf:Bag>
              </bqbiol:isDescribedBy>
            </rdf:Description>
          </rdf:RDF>
        </annotation>
        <listOfReactants>
          <speciesReference metaid="af72d4d3-64f3-42d7-81eb-0972d19d530d" species="M_5htrp_c" stoichiometry="1"/>
          <speciesReference metaid="_5e2ad6e7-aca4-4481-ab7a-310e0815ab1c" species="M_o2_c" stoichiometry="1"/>
        </listOfReactants>
        <listOfProducts>
          <speciesReference metaid="eb0bd9d7-c12d-4898-a480-d582e495bd79" species="M_5hoxnfkyn_c" stoichiometry="1"/>
        </listOfProducts>
        <listOfModifiers>
          <modifierSpeciesReference metaid="e7395d9b-6a6b-4833-a595-dde694dd1e48" species="M_trp_DASH_L_c"/>
          <modifierSpeciesReference metaid="_0471be6d-c199-4d7f-92d2-1294f16cdd74" species="M_srtn_c"/>
          <modifierSpeciesReference metaid="f72e75e2-e1dc-4fd8-9a89-60bf32339154" species="M_5htrp_c"/>
          <modifierSpeciesReference metaid="_203a6220-038c-4bd7-a1c1-71844469de1e" species="M_o2_c"/>
        </listOfModifiers>
        <kineticLaw metaid="_1b946ec5-2d84-4062-bdfb-ceed45aab6c3">
          <math xmlns="http://www.w3.org/1998/Math/MathML">
            <apply>
              <times/>
              <ci> Cytosol </ci>
              <apply>
                <divide/>
                <apply>
                  <times/>
                  <ci> kcat </ci>
                  <ci> IDO_E_T </ci>
                  <ci> M_5htrp_c </ci>
                  <ci> M_o2_c </ci>
                  <ci> IDO_Km_trp_DASH_L </ci>
                  <ci> IDO_Km_srtn </ci>
                  <ci> scaling </ci>
                </apply>
                <apply>
                  <plus/>
                  <apply>
                    <times/>
                    <ci> IDO_Km_5htrp </ci>
                    <ci> IDO_Km_O2 </ci>
                    <ci> IDO_Km_trp_DASH_L </ci>
                    <ci> IDO_Km_srtn </ci>
                  </apply>
                  <apply>
                    <times/>
                    <ci> M_5htrp_c </ci>
                    <ci> IDO_Km_O2 </ci>
                    <ci> IDO_Km_trp_DASH_L </ci>
                    <ci> IDO_Km_srtn </ci>
                  </apply>
                  <apply>
                    <times/>
                    <ci> M_o2_c </ci>
                    <ci> IDO_Km_5htrp </ci>
                    <ci> IDO_Km_trp_DASH_L </ci>
                    <ci> IDO_Km_srtn </ci>
                  </apply>
                  <apply>
                    <times/>
                    <ci> M_trp_DASH_L_c </ci>
                    <ci> IDO_Km_5htrp </ci>
                    <ci> IDO_Km_O2 </ci>
                    <ci> IDO_Km_srtn </ci>
                  </apply>
                  <apply>
                    <times/>
                    <ci> M_srtn_c </ci>
                    <ci> IDO_Km_5htrp </ci>
                    <ci> IDO_Km_O2 </ci>
                    <ci> IDO_Km_trp_DASH_L </ci>
                  </apply>
                  <apply>
                    <times/>
                    <ci> M_5htrp_c </ci>
                    <ci> M_o2_c </ci>
                    <ci> IDO_Km_trp_DASH_L </ci>
                    <ci> IDO_Km_srtn </ci>
                  </apply>
                  <apply>
                    <times/>
                    <ci> M_trp_DASH_L_c </ci>
                    <ci> M_o2_c </ci>
                    <ci> IDO_Km_5htrp </ci>
                    <ci> IDO_Km_srtn </ci>
                  </apply>
                  <apply>
                    <times/>
                    <ci> M_srtn_c </ci>
                    <ci> M_o2_c </ci>
                    <ci> IDO_Km_5htrp </ci>
                    <ci> IDO_Km_trp_DASH_L </ci>
                  </apply>
                </apply>
              </apply>
            </apply>
          </math>
          <listOfParameters>
            <parameter metaid="b57a1e12-aa67-448a-8da0-0b9bdf820cd0" id="kcat" name="kcat" value="0.043"/>
          </listOfParameters>
        </kineticLaw>
      </reaction>
      <reaction metaid="COPASI113" id="R03664" name="WARS" reversible="false">
        <annotation>
          <COPASI xmlns="http://www.copasi.org/static/sbml">
            <rdf:RDF xmlns:CopasiMT="http://www.copasi.org/RDF/MiriamTerms#" xmlns:dcterms="http://purl.org/dc/terms/" xmlns:rdf="http://www.w3.org/1999/02/22-rdf-syntax-ns#">
              <rdf:Description rdf:about="#COPASI113">
                <dcterms:bibliographicCitation>
                  <rdf:Bag>
                    <rdf:li>
                      <rdf:Description>
                        <CopasiMT:isDescribedBy rdf:resource="http://identifiers.org/pubmed/11676605"/>
                      </rdf:Description>
                    </rdf:li>
                  </rdf:Bag>
                </dcterms:bibliographicCitation>
                <dcterms:created>
                  <rdf:Description>
                    <dcterms:W3CDTF>2015-11-29T00:44:29Z</dcterms:W3CDTF>
                  </rdf:Description>
                </dcterms:created>
                <CopasiMT:is>
                  <rdf:Bag>
                    <rdf:li rdf:resource="http://identifiers.org/ec-code/6.1.1.2"/>
                  </rdf:Bag>
                </CopasiMT:is>
                <CopasiMT:is>
                  <rdf:Bag>
                    <rdf:li rdf:resource="http://identifiers.org/kegg.reaction/R03664"/>
                  </rdf:Bag>
                </CopasiMT:is>
                <CopasiMT:isEncodedBy>
                  <rdf:Bag>
                    <rdf:li rdf:resource="http://identifiers.org/ncbigene/7453"/>
                  </rdf:Bag>
                </CopasiMT:isEncodedBy>
                <CopasiMT:occursIn>
                  <rdf:Bag>
                    <rdf:li rdf:resource="http://identifiers.org/brenda/653740"/>
                  </rdf:Bag>
                </CopasiMT:occursIn>
              </rdf:Description>
            </rdf:RDF>
          </COPASI>
          <rdf:RDF xmlns:rdf="http://www.w3.org/1999/02/22-rdf-syntax-ns#" xmlns:bqbiol="http://biomodels.net/biology-qualifiers/">
            <rdf:Description rdf:about="#COPASI113">
              <bqbiol:is>
                <rdf:Bag>
                  <rdf:li rdf:resource="http://identifiers.org/kegg.reaction/R03664"/>
                </rdf:Bag>
              </bqbiol:is>
              <bqbiol:is>
                <rdf:Bag>
                  <rdf:li rdf:resource="http://identifiers.org/ec-code/6.1.1.2"/>
                </rdf:Bag>
              </bqbiol:is>
              <bqbiol:isEncodedBy>
                <rdf:Bag>
                  <rdf:li rdf:resource="http://identifiers.org/ncbigene/7453"/>
                </rdf:Bag>
              </bqbiol:isEncodedBy>
              <bqbiol:occursIn>
                <rdf:Bag>
                  <rdf:li rdf:resource="http://identifiers.org/brenda/653740"/>
                </rdf:Bag>
              </bqbiol:occursIn>
              <bqbiol:isDescribedBy>
                <rdf:Bag>
                  <rdf:li rdf:resource="http://identifiers.org/pubmed/11676605"/>
                </rdf:Bag>
              </bqbiol:isDescribedBy>
            </rdf:Description>
          </rdf:RDF>
        </annotation>
        <listOfReactants>
          <speciesReference metaid="_5a92f438-f1c7-4feb-8bcc-5b36409134f8" species="M_atp_c" stoichiometry="1"/>
          <speciesReference metaid="_5fb7070f-aeb8-4bcb-898b-371b6929e03b" species="M_trp_DASH_L_c" stoichiometry="1"/>
          <speciesReference metaid="_9773c794-ad95-4a0b-ba48-e6319cdd1ddc" species="M_trna_trp_c" stoichiometry="1"/>
        </listOfReactants>
        <listOfProducts>
          <speciesReference metaid="d6f6d621-2b96-4904-bc9d-9f7bd6a58351" species="M_amp_c" stoichiometry="1"/>
          <speciesReference metaid="_1111f0d4-3868-4e60-b090-19312be6827f" species="M_ppi_c" stoichiometry="1"/>
          <speciesReference metaid="_332efa00-c6a8-45b1-b3b7-b5e68bf078b7" species="M_trp_L_trna_c" stoichiometry="1"/>
        </listOfProducts>
        <listOfModifiers>
          <modifierSpeciesReference metaid="_301af2cc-1f52-4ad0-931c-3c97c6f7446d" species="M_atp_c"/>
          <modifierSpeciesReference metaid="_5c920d09-a422-45dd-a380-4654f8af21f7" species="M_trna_trp_c"/>
          <modifierSpeciesReference metaid="_467d530d-b7a7-414e-8179-a5d5af20ece3" species="M_trp_DASH_L_c"/>
        </listOfModifiers>
        <kineticLaw metaid="_2ab07900-b92c-4a54-b80b-712338651e63">
          <math xmlns="http://www.w3.org/1998/Math/MathML">
            <apply>
              <times/>
              <ci> Cytosol </ci>
              <apply>
                <divide/>
                <apply>
                  <times/>
                  <ci> kcat </ci>
                  <ci> E_T </ci>
                  <ci> M_trp_DASH_L_c </ci>
                  <ci> M_trna_trp_c </ci>
                  <ci> M_atp_c </ci>
                  <ci> scaling </ci>
                </apply>
                <apply>
                  <plus/>
                  <apply>
                    <times/>
                    <ci> Ka </ci>
                    <ci> Kb </ci>
                  </apply>
                  <apply>
                    <times/>
                    <ci> Kb </ci>
                    <ci> M_trp_DASH_L_c </ci>
                  </apply>
                  <apply>
                    <times/>
                    <ci> Ka </ci>
                    <ci> M_trna_trp_c </ci>
                  </apply>
                  <apply>
                    <times/>
                    <ci> M_trp_DASH_L_c </ci>
                    <ci> M_trna_trp_c </ci>
                  </apply>
                </apply>
              </apply>
            </apply>
          </math>
          <listOfParameters>
            <parameter metaid="_7ed586f6-b5af-4bd3-9ea7-1980cbdb9572" id="E_T" name="E_T" value="15961.5"/>
            <parameter metaid="d3e1159f-cfa1-4e64-8073-bf07a958e921" id="Ka" name="Ka" value="0.0074"/>
            <parameter metaid="_55c4a33b-c2e0-4aa3-8b04-ed4398d7febb" id="Kb" name="Kb" value="0.0011"/>
            <parameter metaid="ceeed17b-9dd3-45d2-9851-6b55f8ef85da" id="kcat" name="kcat" value="1.1"/>
          </listOfParameters>
        </kineticLaw>
      </reaction>
      <reaction metaid="COPASI114" id="R04911" name="AFMID_5HFKyn" reversible="false">
        <annotation>
          <COPASI xmlns="http://www.copasi.org/static/sbml">
            <rdf:RDF xmlns:CopasiMT="http://www.copasi.org/RDF/MiriamTerms#" xmlns:dcterms="http://purl.org/dc/terms/" xmlns:rdf="http://www.w3.org/1999/02/22-rdf-syntax-ns#">
              <rdf:Description rdf:about="#COPASI114">
                <dcterms:bibliographicCitation>
                  <rdf:Bag>
                    <rdf:li>
                      <rdf:Description>
                        <CopasiMT:isDescribedBy rdf:resource="http://identifiers.org/pubmed/4135014"/>
                      </rdf:Description>
                    </rdf:li>
                  </rdf:Bag>
                </dcterms:bibliographicCitation>
                <dcterms:created>
                  <rdf:Description>
                    <dcterms:W3CDTF>2015-12-07T00:50:19Z</dcterms:W3CDTF>
                  </rdf:Description>
                </dcterms:created>
                <CopasiMT:is>
                  <rdf:Bag>
                    <rdf:li rdf:resource="http://identifiers.org/kegg.reaction/R04911"/>
                  </rdf:Bag>
                </CopasiMT:is>
                <CopasiMT:is>
                  <rdf:Bag>
                    <rdf:li rdf:resource="http://identifiers.org/ec-code/3.5.1.9"/>
                  </rdf:Bag>
                </CopasiMT:is>
                <CopasiMT:isEncodedBy>
                  <rdf:Bag>
                    <rdf:li rdf:resource="http://identifiers.org/ncbigene/125061"/>
                  </rdf:Bag>
                </CopasiMT:isEncodedBy>
                <CopasiMT:occursIn>
                  <rdf:Bag>
                    <rdf:li rdf:resource="http://identifiers.org/brenda/209255"/>
                  </rdf:Bag>
                </CopasiMT:occursIn>
              </rdf:Description>
            </rdf:RDF>
          </COPASI>
          <rdf:RDF xmlns:rdf="http://www.w3.org/1999/02/22-rdf-syntax-ns#" xmlns:bqbiol="http://biomodels.net/biology-qualifiers/">
            <rdf:Description rdf:about="#COPASI114">
              <bqbiol:is>
                <rdf:Bag>
                  <rdf:li rdf:resource="http://identifiers.org/ec-code/3.5.1.9"/>
                </rdf:Bag>
              </bqbiol:is>
              <bqbiol:is>
                <rdf:Bag>
                  <rdf:li rdf:resource="http://identifiers.org/kegg.reaction/R04911"/>
                </rdf:Bag>
              </bqbiol:is>
              <bqbiol:isEncodedBy>
                <rdf:Bag>
                  <rdf:li rdf:resource="http://identifiers.org/ncbigene/125061"/>
                </rdf:Bag>
              </bqbiol:isEncodedBy>
              <bqbiol:occursIn>
                <rdf:Bag>
                  <rdf:li rdf:resource="http://identifiers.org/brenda/209255"/>
                </rdf:Bag>
              </bqbiol:occursIn>
              <bqbiol:isDescribedBy>
                <rdf:Bag>
                  <rdf:li rdf:resource="http://identifiers.org/pubmed/4135014"/>
                </rdf:Bag>
              </bqbiol:isDescribedBy>
            </rdf:Description>
          </rdf:RDF>
        </annotation>
        <listOfReactants>
          <speciesReference metaid="_10e5a1ea-77a0-4b75-b280-7a4400e738ae" species="M_5hoxnfkyn_c" stoichiometry="1"/>
          <speciesReference metaid="_7c5dcc07-fb22-4d53-b508-1dba1a359fa1" species="M_h2o_c" stoichiometry="1"/>
        </listOfReactants>
        <listOfProducts>
          <speciesReference metaid="bafb2598-188f-4af2-b472-03cfd875af74" species="M_5hxkyn_c" stoichiometry="1"/>
          <speciesReference metaid="_8193b600-4207-404d-8f8c-f53018f8bf61" species="M_for_c" stoichiometry="1"/>
        </listOfProducts>
        <listOfModifiers>
          <modifierSpeciesReference metaid="_7daeb52c-b237-462d-8b83-2578db97a713" species="M_Lfmkynr_c"/>
          <modifierSpeciesReference metaid="_50d7391d-9187-4980-83e1-ba21a081bcaf" species="M_nformanth_c"/>
          <modifierSpeciesReference metaid="c142336b-37dc-4833-a55e-61261932acd1" species="M_5hoxnfkyn_c"/>
        </listOfModifiers>
        <kineticLaw metaid="_849c410a-6445-4482-8388-13020d20e260">
          <math xmlns="http://www.w3.org/1998/Math/MathML">
            <apply>
              <times/>
              <ci> Cytosol </ci>
              <apply>
                <divide/>
                <apply>
                  <times/>
                  <ci> AFMID_E_T </ci>
                  <ci> kcat_A </ci>
                  <ci> scaling </ci>
                  <ci> M_5hoxnfkyn_c </ci>
                  <ci> AFMID_Km_Lfmkynr </ci>
                  <ci> AFMID_Km_nformanth </ci>
                </apply>
                <apply>
                  <plus/>
                  <apply>
                    <times/>
                    <ci> AFMID_Km_5hoxnfky </ci>
                    <ci> AFMID_Km_Lfmkynr </ci>
                    <ci> AFMID_Km_nformanth </ci>
                  </apply>
                  <apply>
                    <times/>
                    <ci> AFMID_Km_Lfmkynr </ci>
                    <ci> AFMID_Km_nformanth </ci>
                    <ci> M_5hoxnfkyn_c </ci>
                  </apply>
                  <apply>
                    <times/>
                    <ci> AFMID_Km_5hoxnfky </ci>
                    <ci> AFMID_Km_nformanth </ci>
                    <ci> M_Lfmkynr_c </ci>
                  </apply>
                  <apply>
                    <times/>
                    <ci> AFMID_Km_5hoxnfky </ci>
                    <ci> AFMID_Km_Lfmkynr </ci>
                    <ci> M_nformanth_c </ci>
                  </apply>
                </apply>
              </apply>
            </apply>
          </math>
          <listOfParameters>
            <parameter metaid="_06bfd9a5-e78f-4c2a-b1e5-8bb437f46465" id="kcat_A" name="kcat_A" value="100"/>
          </listOfParameters>
        </kineticLaw>
      </reaction>
      <reaction metaid="COPASI115" id="quin_form" name="Quinolic Acid formation (spontaneous)" reversible="false">
        <annotation>
          <COPASI xmlns="http://www.copasi.org/static/sbml">
            <rdf:RDF xmlns:CopasiMT="http://www.copasi.org/RDF/MiriamTerms#" xmlns:dcterms="http://purl.org/dc/terms/" xmlns:rdf="http://www.w3.org/1999/02/22-rdf-syntax-ns#">
              <rdf:Description rdf:about="#COPASI115">
                <dcterms:bibliographicCitation>
                  <rdf:Bag>
                    <rdf:li>
                      <rdf:Description>
                        <CopasiMT:isDescribedBy rdf:resource="http://identifiers.org/pubmed/15656614"/>
                      </rdf:Description>
                    </rdf:li>
                  </rdf:Bag>
                </dcterms:bibliographicCitation>
                <dcterms:created>
                  <rdf:Description>
                    <dcterms:W3CDTF>2015-11-29T01:21:20Z</dcterms:W3CDTF>
                  </rdf:Description>
                </dcterms:created>
              </rdf:Description>
            </rdf:RDF>
          </COPASI>
          <rdf:RDF xmlns:rdf="http://www.w3.org/1999/02/22-rdf-syntax-ns#" xmlns:bqbiol="http://biomodels.net/biology-qualifiers/">
            <rdf:Description rdf:about="#COPASI115">
              <bqbiol:isDescribedBy>
                <rdf:Bag>
                  <rdf:li rdf:resource="http://identifiers.org/pubmed/15656614"/>
                </rdf:Bag>
              </bqbiol:isDescribedBy>
            </rdf:Description>
          </rdf:RDF>
        </annotation>
        <listOfReactants>
          <speciesReference metaid="_915a80a8-9b59-49b7-bb17-5ddbac84773c" species="M_cmusa_c" stoichiometry="1"/>
        </listOfReactants>
        <listOfProducts>
          <speciesReference metaid="d7269b34-3d30-4e02-ae05-b5e53fbf21d8" species="M_quln_c" stoichiometry="1"/>
        </listOfProducts>
        <listOfModifiers>
          <modifierSpeciesReference metaid="_14a76efc-4673-44c5-afde-7fdde3ff0d81" species="M_cmusa_c"/>
        </listOfModifiers>
        <kineticLaw metaid="ded8dd71-5a50-4021-a6b8-ff1cdda6be90">
          <math xmlns="http://www.w3.org/1998/Math/MathML">
            <apply>
              <times/>
              <ci> Cytosol </ci>
              <ci> k1 </ci>
              <ci> M_cmusa_c </ci>
            </apply>
          </math>
          <listOfParameters>
            <parameter metaid="_921cb57f-0492-42ca-93b5-489925e736de" id="k1" name="k1" value="0.00025"/>
          </listOfParameters>
        </kineticLaw>
      </reaction>
      <reaction metaid="COPASI116" id="R02173_Maoa" name="MAOA_Trypta" reversible="false">
        <annotation>
          <COPASI xmlns="http://www.copasi.org/static/sbml">
            <rdf:RDF xmlns:CopasiMT="http://www.copasi.org/RDF/MiriamTerms#" xmlns:dcterms="http://purl.org/dc/terms/" xmlns:rdf="http://www.w3.org/1999/02/22-rdf-syntax-ns#">
              <rdf:Description rdf:about="#COPASI116">
                <dcterms:bibliographicCitation>
                  <rdf:Bag>
                    <rdf:li>
                      <rdf:Description>
                        <CopasiMT:isDescribedBy rdf:resource="http://identifiers.org/pubmed/11754741"/>
                      </rdf:Description>
                    </rdf:li>
                  </rdf:Bag>
                </dcterms:bibliographicCitation>
                <CopasiMT:is>
                  <rdf:Bag>
                    <rdf:li rdf:resource="http://identifiers.org/ec-code/1.4.3.4"/>
                  </rdf:Bag>
                </CopasiMT:is>
                <CopasiMT:is>
                  <rdf:Bag>
                    <rdf:li rdf:resource="http://identifiers.org/kegg.reaction/R02173"/>
                  </rdf:Bag>
                </CopasiMT:is>
                <CopasiMT:isEncodedBy>
                  <rdf:Bag>
                    <rdf:li rdf:resource="http://identifiers.org/ncbigene/4128"/>
                  </rdf:Bag>
                </CopasiMT:isEncodedBy>
              </rdf:Description>
            </rdf:RDF>
          </COPASI>
          <rdf:RDF xmlns:rdf="http://www.w3.org/1999/02/22-rdf-syntax-ns#" xmlns:bqbiol="http://biomodels.net/biology-qualifiers/">
            <rdf:Description rdf:about="#COPASI116">
              <bqbiol:is>
                <rdf:Bag>
                  <rdf:li rdf:resource="http://identifiers.org/kegg.reaction/R02173"/>
                </rdf:Bag>
              </bqbiol:is>
              <bqbiol:is>
                <rdf:Bag>
                  <rdf:li rdf:resource="http://identifiers.org/ec-code/1.4.3.4"/>
                </rdf:Bag>
              </bqbiol:is>
              <bqbiol:isEncodedBy>
                <rdf:Bag>
                  <rdf:li rdf:resource="http://identifiers.org/ncbigene/4128"/>
                </rdf:Bag>
              </bqbiol:isEncodedBy>
              <bqbiol:isDescribedBy>
                <rdf:Bag>
                  <rdf:li rdf:resource="http://identifiers.org/pubmed/11754741"/>
                </rdf:Bag>
              </bqbiol:isDescribedBy>
            </rdf:Description>
          </rdf:RDF>
        </annotation>
        <listOfReactants>
          <speciesReference metaid="c15fb7a9-fd7a-4a94-be09-1fbab22f82e7" species="M_trypta_c" stoichiometry="1"/>
          <speciesReference metaid="_5ab883ce-d610-4ed2-8d42-7aa1a1414733" species="M_h2o_c" stoichiometry="1"/>
          <speciesReference metaid="_645c6000-da4c-4ca4-aa59-11996afbe53c" species="M_o2_c" stoichiometry="1"/>
        </listOfReactants>
        <listOfProducts>
          <speciesReference metaid="a5bc0300-68a5-4ca6-a4b0-458253296cd5" species="M_id3acald_c" stoichiometry="1"/>
          <speciesReference metaid="da8c277b-e2e6-41ce-9add-82ffe220b394" species="M_nh4_c" stoichiometry="1"/>
          <speciesReference metaid="ce06da6b-b86e-42f9-91ad-3daeba17f748" species="M_h2o2_c" stoichiometry="1"/>
        </listOfProducts>
        <listOfModifiers>
          <modifierSpeciesReference metaid="_20c11656-44fd-4a0e-aec1-fb4dabc91b8b" species="M_srtn_c"/>
          <modifierSpeciesReference metaid="a8f7fde7-3619-4889-8e3e-28e6a877bf7e" species="M_trypta_c"/>
        </listOfModifiers>
        <kineticLaw metaid="_9c6601a2-787e-4a2c-b66d-3bb7164bfd43">
          <math xmlns="http://www.w3.org/1998/Math/MathML">
            <apply>
              <times/>
              <ci> Cytosol </ci>
              <apply>
                <divide/>
                <apply>
                  <times/>
                  <ci> MAOA_E_T </ci>
                  <ci> kcat_B </ci>
                  <ci> scaling </ci>
                  <ci> M_trypta_c </ci>
                  <ci> MAO_Km_srtn </ci>
                </apply>
                <apply>
                  <plus/>
                  <apply>
                    <times/>
                    <ci> MAO_Km_trypta </ci>
                    <ci> MAO_Km_srtn </ci>
                  </apply>
                  <apply>
                    <times/>
                    <ci> MAO_Km_trypta </ci>
                    <ci> M_srtn_c </ci>
                  </apply>
                  <apply>
                    <times/>
                    <ci> MAO_Km_srtn </ci>
                    <ci> M_trypta_c </ci>
                  </apply>
                </apply>
              </apply>
            </apply>
          </math>
          <listOfParameters>
            <parameter metaid="_4081144b-742d-452b-9b43-8210450da432" id="kcat_B" name="kcat_B" value="3.5"/>
          </listOfParameters>
        </kineticLaw>
      </reaction>
      <reaction metaid="COPASI117" id="R02670" name="Cinnavalinate formation" reversible="false">
        <annotation>
          <COPASI xmlns="http://www.copasi.org/static/sbml">
            <rdf:RDF xmlns:CopasiMT="http://www.copasi.org/RDF/MiriamTerms#" xmlns:dcterms="http://purl.org/dc/terms/" xmlns:rdf="http://www.w3.org/1999/02/22-rdf-syntax-ns#">
              <rdf:Description rdf:about="#COPASI117">
                <dcterms:bibliographicCitation>
                  <rdf:Bag>
                    <rdf:li>
                      <rdf:Description>
                        <CopasiMT:isDescribedBy rdf:resource="http://identifiers.org/pubmed/2949752"/>
                      </rdf:Description>
                    </rdf:li>
                  </rdf:Bag>
                </dcterms:bibliographicCitation>
                <dcterms:created>
                  <rdf:Description>
                    <dcterms:W3CDTF>2015-11-29T00:59:48Z</dcterms:W3CDTF>
                  </rdf:Description>
                </dcterms:created>
                <CopasiMT:is>
                  <rdf:Bag>
                    <rdf:li rdf:resource="http://identifiers.org/ec-code/1.11.1.6"/>
                  </rdf:Bag>
                </CopasiMT:is>
                <CopasiMT:is>
                  <rdf:Bag>
                    <rdf:li rdf:resource="http://identifiers.org/kegg.reaction/R02670"/>
                  </rdf:Bag>
                </CopasiMT:is>
              </rdf:Description>
            </rdf:RDF>
          </COPASI>
          <rdf:RDF xmlns:rdf="http://www.w3.org/1999/02/22-rdf-syntax-ns#" xmlns:bqbiol="http://biomodels.net/biology-qualifiers/">
            <rdf:Description rdf:about="#COPASI117">
              <bqbiol:is>
                <rdf:Bag>
                  <rdf:li rdf:resource="http://identifiers.org/kegg.reaction/R02670"/>
                </rdf:Bag>
              </bqbiol:is>
              <bqbiol:is>
                <rdf:Bag>
                  <rdf:li rdf:resource="http://identifiers.org/ec-code/1.11.1.6"/>
                </rdf:Bag>
              </bqbiol:is>
              <bqbiol:isDescribedBy>
                <rdf:Bag>
                  <rdf:li rdf:resource="http://identifiers.org/pubmed/2949752"/>
                </rdf:Bag>
              </bqbiol:isDescribedBy>
            </rdf:Description>
          </rdf:RDF>
        </annotation>
        <listOfReactants>
          <speciesReference metaid="_93c3b784-6133-4f7b-882c-d6b5e26db307" species="M_3hanthrn_c" stoichiometry="2"/>
          <speciesReference metaid="_87e9cdf7-cba3-4dc3-bcb4-c0c035c6ac11" species="M_o2_c" stoichiometry="4"/>
        </listOfReactants>
        <listOfProducts>
          <speciesReference metaid="_4f8c1cb0-8f54-4856-b684-9b120dc463b3" species="M_Cinnavalininate_c" stoichiometry="1"/>
          <speciesReference metaid="_8d7830dd-0350-4755-8759-dddc3b8e649c" species="M_o2s_c" stoichiometry="2"/>
          <speciesReference metaid="d8bd6d74-cd8f-4c5a-8d9d-d9dbda1cef29" species="M_h2o2_c" stoichiometry="2"/>
          <speciesReference metaid="a0e644b7-c30f-42e0-af27-5c22fefd150d" species="M_h_c" stoichiometry="2"/>
        </listOfProducts>
        <listOfModifiers>
          <modifierSpeciesReference metaid="c31c2288-131a-44a5-825e-8a8a2d4e7527" species="M_3hanthrn_c"/>
          <modifierSpeciesReference metaid="cd4a519b-84da-42f5-bc3f-4c613775fe94" species="M_o2_c"/>
        </listOfModifiers>
        <kineticLaw metaid="_24be55e1-6d40-4cd9-8410-b4460e6416f2">
          <math xmlns="http://www.w3.org/1998/Math/MathML">
            <apply>
              <times/>
              <ci> Cytosol </ci>
              <ci> k1 </ci>
              <apply>
                <power/>
                <ci> M_3hanthrn_c </ci>
                <ci> e1 </ci>
              </apply>
              <apply>
                <power/>
                <ci> M_o2_c </ci>
                <ci> e2 </ci>
              </apply>
            </apply>
          </math>
          <listOfParameters>
            <parameter metaid="bfed4c5a-f438-4718-9846-2fbc64d2e920" id="e1" name="e1" value="2"/>
            <parameter metaid="aeba0926-7808-44c3-a230-4b3530db22ed" id="e2" name="e2" value="4"/>
            <parameter metaid="fa0c85b8-89d1-45a8-a90d-6ffd952edd99" id="k1" name="k1" value="5.6667e-05"/>
          </listOfParameters>
        </kineticLaw>
      </reaction>
      <reaction metaid="COPASI118" id="TRPtrans_Slc7a5" name="Tryptophan_Transport Slc7a5" reversible="true">
        <annotation>
          <COPASI xmlns="http://www.copasi.org/static/sbml">
            <rdf:RDF xmlns:CopasiMT="http://www.copasi.org/RDF/MiriamTerms#" xmlns:dcterms="http://purl.org/dc/terms/" xmlns:rdf="http://www.w3.org/1999/02/22-rdf-syntax-ns#">
              <rdf:Description rdf:about="#COPASI118">
                <dcterms:bibliographicCitation>
                  <rdf:Bag>
                    <rdf:li>
                      <rdf:Description>
                        <CopasiMT:isDescribedBy rdf:resource="http://identifiers.org/pubmed/2872885"/>
                      </rdf:Description>
                    </rdf:li>
                  </rdf:Bag>
                </dcterms:bibliographicCitation>
                <CopasiMT:is>
                  <rdf:Bag>
                    <rdf:li rdf:resource="http://identifiers.org/uniprot/Q01650"/>
                  </rdf:Bag>
                </CopasiMT:is>
                <CopasiMT:isEncodedBy>
                  <rdf:Bag>
                    <rdf:li rdf:resource="http://identifiers.org/ncbigene/8140"/>
                  </rdf:Bag>
                </CopasiMT:isEncodedBy>
              </rdf:Description>
            </rdf:RDF>
          </COPASI>
          <rdf:RDF xmlns:rdf="http://www.w3.org/1999/02/22-rdf-syntax-ns#" xmlns:bqbiol="http://biomodels.net/biology-qualifiers/">
            <rdf:Description rdf:about="#COPASI118">
              <bqbiol:is>
                <rdf:Bag>
                  <rdf:li rdf:resource="http://identifiers.org/uniprot/Q01650"/>
                </rdf:Bag>
              </bqbiol:is>
              <bqbiol:isEncodedBy>
                <rdf:Bag>
                  <rdf:li rdf:resource="http://identifiers.org/ncbigene/8140"/>
                </rdf:Bag>
              </bqbiol:isEncodedBy>
              <bqbiol:isDescribedBy>
                <rdf:Bag>
                  <rdf:li rdf:resource="http://identifiers.org/pubmed/2872885"/>
                </rdf:Bag>
              </bqbiol:isDescribedBy>
            </rdf:Description>
          </rdf:RDF>
        </annotation>
        <listOfReactants>
          <speciesReference metaid="_9d41a734-aeff-4556-a7b2-199e8d8bb6c0" species="TRP_ex" stoichiometry="1"/>
        </listOfReactants>
        <listOfProducts>
          <speciesReference metaid="de768b55-b80b-43aa-a23e-8b14c7f03eaf" species="M_trp_DASH_L_c" stoichiometry="1"/>
        </listOfProducts>
        <listOfModifiers>
          <modifierSpeciesReference metaid="cefc29d4-08c1-4a30-852f-37761b8f0c2d" species="M_Lkynr_ex"/>
          <modifierSpeciesReference metaid="_1a680082-f893-44a8-b763-0ac140a9ba67" species="M_Lkynr_c"/>
          <modifierSpeciesReference metaid="_269d9142-d642-4325-9116-14e2789810db" species="M_trp_DASH_L_c"/>
          <modifierSpeciesReference metaid="_79f66804-fed1-4af7-a25f-152462cafe76" species="TRP_ex"/>
        </listOfModifiers>
        <kineticLaw metaid="_7d8be4f2-2d14-4725-8338-8ec351b563c3">
          <math xmlns="http://www.w3.org/1998/Math/MathML">
            <apply>
              <times/>
              <ci> Cytosol </ci>
              <apply>
                <divide/>
                <apply>
                  <times/>
                  <ci> scaling </ci>
                  <apply>
                    <minus/>
                    <apply>
                      <divide/>
                      <apply>
                        <times/>
                        <ci> Transporter_E_T_Slc7a5 </ci>
                        <ci> Transporter_kcat_Trp </ci>
                        <ci> TRP_ex </ci>
                      </apply>
                      <ci> Transporter_Km_Trp_Slc7a5 </ci>
                    </apply>
                    <apply>
                      <divide/>
                      <apply>
                        <times/>
                        <ci> Transporter_E_T_Slc7a5 </ci>
                        <ci> Transporter_kcat_Trp </ci>
                        <ci> M_trp_DASH_L_c </ci>
                      </apply>
                      <ci> Transporter_Km_Trp_Slc7a5 </ci>
                    </apply>
                  </apply>
                </apply>
                <apply>
                  <plus/>
                  <cn> 1 </cn>
                  <apply>
                    <divide/>
                    <ci> TRP_ex </ci>
                    <ci> Transporter_Km_Trp_Slc7a5 </ci>
                  </apply>
                  <apply>
                    <divide/>
                    <ci> M_Lkynr_ex </ci>
                    <ci> Transporter_Km_Lkynr </ci>
                  </apply>
                  <apply>
                    <divide/>
                    <ci> M_trp_DASH_L_c </ci>
                    <ci> Transporter_Km_Trp_Slc7a5 </ci>
                  </apply>
                  <apply>
                    <divide/>
                    <ci> M_Lkynr_c </ci>
                    <ci> Transporter_Km_Lkynr </ci>
                  </apply>
                </apply>
              </apply>
            </apply>
          </math>
        </kineticLaw>
      </reaction>
      <reaction metaid="COPASI119" id="R00678_Indo" name="IDO" reversible="false">
        <annotation>
          <COPASI xmlns="http://www.copasi.org/static/sbml">
            <rdf:RDF xmlns:CopasiMT="http://www.copasi.org/RDF/MiriamTerms#" xmlns:dcterms="http://purl.org/dc/terms/" xmlns:rdf="http://www.w3.org/1999/02/22-rdf-syntax-ns#">
              <rdf:Description rdf:about="#COPASI119">
                <dcterms:bibliographicCitation>
                  <rdf:Bag>
                    <rdf:li>
                      <rdf:Description>
                        <CopasiMT:isDescribedBy rdf:resource="http://identifiers.org/pubmed/26687"/>
                      </rdf:Description>
                    </rdf:li>
                  </rdf:Bag>
                </dcterms:bibliographicCitation>
                <dcterms:bibliographicCitation>
                  <rdf:Bag>
                    <rdf:li>
                      <rdf:Description>
                        <CopasiMT:isDescribedBy rdf:resource="http://identifiers.org/pubmed/19737010"/>
                      </rdf:Description>
                    </rdf:li>
                  </rdf:Bag>
                </dcterms:bibliographicCitation>
                <CopasiMT:is>
                  <rdf:Bag>
                    <rdf:li rdf:resource="http://identifiers.org/ec-code/1.13.11.52"/>
                  </rdf:Bag>
                </CopasiMT:is>
                <CopasiMT:is>
                  <rdf:Bag>
                    <rdf:li rdf:resource="http://identifiers.org/kegg.reaction/R00678"/>
                  </rdf:Bag>
                </CopasiMT:is>
                <CopasiMT:isEncodedBy>
                  <rdf:Bag>
                    <rdf:li rdf:resource="http://identifiers.org/ncbigene/3620"/>
                  </rdf:Bag>
                </CopasiMT:isEncodedBy>
              </rdf:Description>
            </rdf:RDF>
          </COPASI>
          <rdf:RDF xmlns:rdf="http://www.w3.org/1999/02/22-rdf-syntax-ns#" xmlns:bqbiol="http://biomodels.net/biology-qualifiers/">
            <rdf:Description rdf:about="#COPASI119">
              <bqbiol:is>
                <rdf:Bag>
                  <rdf:li rdf:resource="http://identifiers.org/kegg.reaction/R00678"/>
                </rdf:Bag>
              </bqbiol:is>
              <bqbiol:is>
                <rdf:Bag>
                  <rdf:li rdf:resource="http://identifiers.org/ec-code/1.13.11.52"/>
                </rdf:Bag>
              </bqbiol:is>
              <bqbiol:isEncodedBy>
                <rdf:Bag>
                  <rdf:li rdf:resource="http://identifiers.org/ncbigene/3620"/>
                </rdf:Bag>
              </bqbiol:isEncodedBy>
              <bqbiol:isDescribedBy>
                <rdf:Bag>
                  <rdf:li rdf:resource="http://identifiers.org/pubmed/19737010"/>
                </rdf:Bag>
              </bqbiol:isDescribedBy>
              <bqbiol:isDescribedBy>
                <rdf:Bag>
                  <rdf:li rdf:resource="http://identifiers.org/pubmed/26687"/>
                </rdf:Bag>
              </bqbiol:isDescribedBy>
            </rdf:Description>
          </rdf:RDF>
        </annotation>
        <listOfReactants>
          <speciesReference metaid="_28f9cbfe-ef84-4e0f-9fb6-049adee36b4d" species="M_trp_DASH_L_c" stoichiometry="1"/>
          <speciesReference metaid="f1c1747f-c376-4959-8360-a63a856a8442" species="M_o2_c" stoichiometry="1"/>
        </listOfReactants>
        <listOfProducts>
          <speciesReference metaid="ff5cd04d-673f-4f8f-967c-469b9f8835c3" species="M_Lfmkynr_c" stoichiometry="1"/>
        </listOfProducts>
        <listOfModifiers>
          <modifierSpeciesReference metaid="ef2959fa-8eef-434d-81a0-3ae64024ef37" species="M_5htrp_c"/>
          <modifierSpeciesReference metaid="_2928dc76-fe71-4d07-a2c5-cc3edb2da88b" species="M_srtn_c"/>
          <modifierSpeciesReference metaid="a8bee56a-d3e4-41cf-8dd6-5a32b446d9bb" species="M_o2_c"/>
          <modifierSpeciesReference metaid="cefbe20b-74db-44f8-b4d9-18a5fad6044a" species="M_trp_DASH_L_c"/>
        </listOfModifiers>
        <kineticLaw metaid="debd4bb7-3446-4ef1-818f-fa0d4e69883c">
          <math xmlns="http://www.w3.org/1998/Math/MathML">
            <apply>
              <times/>
              <ci> Cytosol </ci>
              <apply>
                <divide/>
                <apply>
                  <times/>
                  <ci> kcat </ci>
                  <ci> IDO_E_T </ci>
                  <ci> M_trp_DASH_L_c </ci>
                  <ci> M_o2_c </ci>
                  <ci> IDO_Km_5htrp </ci>
                  <ci> IDO_Km_srtn </ci>
                  <ci> scaling </ci>
                </apply>
                <apply>
                  <plus/>
                  <apply>
                    <times/>
                    <ci> IDO_Km_trp_DASH_L </ci>
                    <ci> IDO_Km_O2 </ci>
                    <ci> IDO_Km_5htrp </ci>
                    <ci> IDO_Km_srtn </ci>
                  </apply>
                  <apply>
                    <times/>
                    <ci> M_trp_DASH_L_c </ci>
                    <ci> IDO_Km_O2 </ci>
                    <ci> IDO_Km_5htrp </ci>
                    <ci> IDO_Km_srtn </ci>
                  </apply>
                  <apply>
                    <times/>
                    <ci> M_o2_c </ci>
                    <ci> IDO_Km_trp_DASH_L </ci>
                    <ci> IDO_Km_5htrp </ci>
                    <ci> IDO_Km_srtn </ci>
                  </apply>
                  <apply>
                    <times/>
                    <ci> M_5htrp_c </ci>
                    <ci> IDO_Km_trp_DASH_L </ci>
                    <ci> IDO_Km_O2 </ci>
                    <ci> IDO_Km_srtn </ci>
                  </apply>
                  <apply>
                    <times/>
                    <ci> M_srtn_c </ci>
                    <ci> IDO_Km_trp_DASH_L </ci>
                    <ci> IDO_Km_O2 </ci>
                    <ci> IDO_Km_5htrp </ci>
                  </apply>
                  <apply>
                    <times/>
                    <ci> M_trp_DASH_L_c </ci>
                    <ci> M_o2_c </ci>
                    <ci> IDO_Km_5htrp </ci>
                    <ci> IDO_Km_srtn </ci>
                  </apply>
                  <apply>
                    <times/>
                    <ci> M_5htrp_c </ci>
                    <ci> M_o2_c </ci>
                    <ci> IDO_Km_trp_DASH_L </ci>
                    <ci> IDO_Km_srtn </ci>
                  </apply>
                  <apply>
                    <times/>
                    <ci> M_srtn_c </ci>
                    <ci> M_o2_c </ci>
                    <ci> IDO_Km_trp_DASH_L </ci>
                    <ci> IDO_Km_5htrp </ci>
                  </apply>
                </apply>
              </apply>
            </apply>
          </math>
          <listOfParameters>
            <parameter metaid="_82623256-4bde-4a25-ab03-cb25500e46db" id="kcat" name="kcat" value="1.65"/>
          </listOfParameters>
        </kineticLaw>
      </reaction>
      <reaction metaid="COPASI120" id="R03348" name="QPRT" reversible="false">
        <annotation>
          <COPASI xmlns="http://www.copasi.org/static/sbml">
            <rdf:RDF xmlns:CopasiMT="http://www.copasi.org/RDF/MiriamTerms#" xmlns:dcterms="http://purl.org/dc/terms/" xmlns:rdf="http://www.w3.org/1999/02/22-rdf-syntax-ns#">
              <rdf:Description rdf:about="#COPASI120">
                <dcterms:bibliographicCitation>
                  <rdf:Bag>
                    <rdf:li>
                      <rdf:Description>
                        <CopasiMT:isDescribedBy rdf:resource="http://identifiers.org/pubmed/17868694"/>
                      </rdf:Description>
                    </rdf:li>
                  </rdf:Bag>
                </dcterms:bibliographicCitation>
                <dcterms:created>
                  <rdf:Description>
                    <dcterms:W3CDTF>2015-11-29T01:13:41Z</dcterms:W3CDTF>
                  </rdf:Description>
                </dcterms:created>
                <CopasiMT:is>
                  <rdf:Bag>
                    <rdf:li rdf:resource="http://identifiers.org/kegg.reaction/R03348"/>
                  </rdf:Bag>
                </CopasiMT:is>
                <CopasiMT:is>
                  <rdf:Bag>
                    <rdf:li rdf:resource="http://identifiers.org/ec-code/2.4.2.19"/>
                  </rdf:Bag>
                </CopasiMT:is>
                <CopasiMT:isEncodedBy>
                  <rdf:Bag>
                    <rdf:li rdf:resource="http://identifiers.org/ncbigene/23475"/>
                  </rdf:Bag>
                </CopasiMT:isEncodedBy>
                <CopasiMT:occursIn>
                  <rdf:Bag>
                    <rdf:li rdf:resource="http://identifiers.org/brenda/693620"/>
                  </rdf:Bag>
                </CopasiMT:occursIn>
              </rdf:Description>
            </rdf:RDF>
          </COPASI>
          <rdf:RDF xmlns:rdf="http://www.w3.org/1999/02/22-rdf-syntax-ns#" xmlns:bqbiol="http://biomodels.net/biology-qualifiers/">
            <rdf:Description rdf:about="#COPASI120">
              <bqbiol:is>
                <rdf:Bag>
                  <rdf:li rdf:resource="http://identifiers.org/ec-code/2.4.2.19"/>
                </rdf:Bag>
              </bqbiol:is>
              <bqbiol:is>
                <rdf:Bag>
                  <rdf:li rdf:resource="http://identifiers.org/kegg.reaction/R03348"/>
                </rdf:Bag>
              </bqbiol:is>
              <bqbiol:isEncodedBy>
                <rdf:Bag>
                  <rdf:li rdf:resource="http://identifiers.org/ncbigene/23475"/>
                </rdf:Bag>
              </bqbiol:isEncodedBy>
              <bqbiol:occursIn>
                <rdf:Bag>
                  <rdf:li rdf:resource="http://identifiers.org/brenda/693620"/>
                </rdf:Bag>
              </bqbiol:occursIn>
              <bqbiol:isDescribedBy>
                <rdf:Bag>
                  <rdf:li rdf:resource="http://identifiers.org/pubmed/17868694"/>
                </rdf:Bag>
              </bqbiol:isDescribedBy>
            </rdf:Description>
          </rdf:RDF>
        </annotation>
        <listOfReactants>
          <speciesReference metaid="_3e4efde7-5b24-4eaa-a764-55432d0937c8" species="M_h_c" stoichiometry="1"/>
          <speciesReference metaid="_67664be6-43bb-49a8-a79a-f04e9c2c17d7" species="M_prpp_c" stoichiometry="1"/>
          <speciesReference metaid="e0ff585e-cb93-4136-861b-51d4cb0a4623" species="M_quln_c" stoichiometry="1"/>
        </listOfReactants>
        <listOfProducts>
          <speciesReference metaid="_26b5f43d-180c-40b5-8ee3-abd7b158a90b" species="M_co2_c" stoichiometry="1"/>
          <speciesReference metaid="_918fe22e-8090-4dec-a985-55891fe6be01" species="M_nicrnt_c" stoichiometry="1"/>
          <speciesReference metaid="_1ec19633-2745-4ea2-ba56-a472a312870e" species="M_ppi_c" stoichiometry="1"/>
        </listOfProducts>
        <listOfModifiers>
          <modifierSpeciesReference metaid="_84a557b5-4c90-4d81-995d-c59f4740a3fe" species="M_h_c"/>
          <modifierSpeciesReference metaid="_2f04d39b-e0c4-43ff-8ff9-d5b45e95e141" species="M_prpp_c"/>
          <modifierSpeciesReference metaid="de79e51a-fe89-4921-8efc-bb5da07fc7fb" species="M_quln_c"/>
        </listOfModifiers>
        <kineticLaw metaid="cae1fcf1-51cd-4c70-ac8c-14c8315b3457">
          <math xmlns="http://www.w3.org/1998/Math/MathML">
            <apply>
              <times/>
              <ci> Cytosol </ci>
              <apply>
                <divide/>
                <apply>
                  <times/>
                  <ci> kcat </ci>
                  <ci> E_T </ci>
                  <ci> M_quln_c </ci>
                  <ci> M_prpp_c </ci>
                  <ci> M_h_c </ci>
                  <ci> scaling </ci>
                </apply>
                <apply>
                  <plus/>
                  <apply>
                    <times/>
                    <ci> Ka </ci>
                    <ci> Kb </ci>
                  </apply>
                  <apply>
                    <times/>
                    <ci> Kb </ci>
                    <ci> M_quln_c </ci>
                  </apply>
                  <apply>
                    <times/>
                    <ci> Ka </ci>
                    <ci> M_prpp_c </ci>
                  </apply>
                  <apply>
                    <times/>
                    <ci> M_quln_c </ci>
                    <ci> M_prpp_c </ci>
                  </apply>
                </apply>
              </apply>
            </apply>
          </math>
          <listOfParameters>
            <parameter metaid="c428c9d3-f01b-46f2-89d5-840c48537097" id="E_T" name="E_T" value="138709"/>
            <parameter metaid="_62d71d6c-94d7-47fd-8e9f-4085148caed4" id="Ka" name="Ka" value="0.022"/>
            <parameter metaid="_6d65d578-2f80-4286-b245-72a498d0593e" id="Kb" name="Kb" value="0.023"/>
            <parameter metaid="_7c822d9f-6a67-4053-a970-6c52d66b874e" id="kcat" name="kcat" value="0.255"/>
          </listOfParameters>
        </kineticLaw>
      </reaction>
      <reaction metaid="COPASI121" id="R03936" name="KYNU_FKyn" reversible="false">
        <annotation>
          <COPASI xmlns="http://www.copasi.org/static/sbml">
            <rdf:RDF xmlns:CopasiMT="http://www.copasi.org/RDF/MiriamTerms#" xmlns:dcterms="http://purl.org/dc/terms/" xmlns:rdf="http://www.w3.org/1999/02/22-rdf-syntax-ns#">
              <rdf:Description rdf:about="#COPASI121">
                <dcterms:bibliographicCitation>
                  <rdf:Bag>
                    <rdf:li>
                      <rdf:Description>
                        <CopasiMT:isDescribedBy rdf:resource="http://identifiers.org/pubmed/118164"/>
                      </rdf:Description>
                    </rdf:li>
                  </rdf:Bag>
                </dcterms:bibliographicCitation>
                <dcterms:created>
                  <rdf:Description>
                    <dcterms:W3CDTF>2015-11-29T01:05:38Z</dcterms:W3CDTF>
                  </rdf:Description>
                </dcterms:created>
                <CopasiMT:is>
                  <rdf:Bag>
                    <rdf:li rdf:resource="http://identifiers.org/kegg.reaction/R03936"/>
                  </rdf:Bag>
                </CopasiMT:is>
                <CopasiMT:is>
                  <rdf:Bag>
                    <rdf:li rdf:resource="http://identifiers.org/ec-code/3.7.1.3"/>
                  </rdf:Bag>
                </CopasiMT:is>
                <CopasiMT:isEncodedBy>
                  <rdf:Bag>
                    <rdf:li rdf:resource="http://identifiers.org/ncbigene/8942"/>
                  </rdf:Bag>
                </CopasiMT:isEncodedBy>
              </rdf:Description>
            </rdf:RDF>
          </COPASI>
          <rdf:RDF xmlns:rdf="http://www.w3.org/1999/02/22-rdf-syntax-ns#" xmlns:bqbiol="http://biomodels.net/biology-qualifiers/">
            <rdf:Description rdf:about="#COPASI121">
              <bqbiol:is>
                <rdf:Bag>
                  <rdf:li rdf:resource="http://identifiers.org/kegg.reaction/R03936"/>
                </rdf:Bag>
              </bqbiol:is>
              <bqbiol:is>
                <rdf:Bag>
                  <rdf:li rdf:resource="http://identifiers.org/ec-code/3.7.1.3"/>
                </rdf:Bag>
              </bqbiol:is>
              <bqbiol:isEncodedBy>
                <rdf:Bag>
                  <rdf:li rdf:resource="http://identifiers.org/ncbigene/8942"/>
                </rdf:Bag>
              </bqbiol:isEncodedBy>
              <bqbiol:isDescribedBy>
                <rdf:Bag>
                  <rdf:li rdf:resource="http://identifiers.org/pubmed/118164"/>
                </rdf:Bag>
              </bqbiol:isDescribedBy>
            </rdf:Description>
          </rdf:RDF>
        </annotation>
        <listOfReactants>
          <speciesReference metaid="ae1adb44-5aa4-4cb9-b3f0-45d086043522" species="M_Lfmkynr_c" stoichiometry="1"/>
          <speciesReference metaid="_8f410715-d212-483e-a535-f02d67b16c3e" species="M_h2o_c" stoichiometry="1"/>
        </listOfReactants>
        <listOfProducts>
          <speciesReference metaid="_13e654d4-6a2c-46ae-a6b4-1352833c1f9c" species="M_nformanth_c" stoichiometry="1"/>
          <speciesReference metaid="_83db2f2e-b2fe-47cd-a747-bcddfbedba96" species="M_ala_DASH_L_c" stoichiometry="1"/>
        </listOfProducts>
        <listOfModifiers>
          <modifierSpeciesReference metaid="e7aa789a-6462-484b-b8ea-b01a77477d6c" species="M_Lkynr_c"/>
          <modifierSpeciesReference metaid="_0331231d-3a9e-4eb2-93ae-a4256ffbb651" species="M_hLkynr_c"/>
          <modifierSpeciesReference metaid="_11548d67-1a8c-48a9-b7f9-aa202810c99a" species="M_Lfmkynr_c"/>
        </listOfModifiers>
        <kineticLaw metaid="_326f38be-fd28-403f-b3ff-7cc77571c6f5">
          <math xmlns="http://www.w3.org/1998/Math/MathML">
            <apply>
              <times/>
              <ci> Cytosol </ci>
              <apply>
                <divide/>
                <apply>
                  <times/>
                  <ci> KYNU_E_T </ci>
                  <ci> kcat_A </ci>
                  <ci> scaling </ci>
                  <ci> M_Lfmkynr_c </ci>
                  <ci> KYNU_Km_Lkynr </ci>
                  <ci> KYNU_Km_hLkynr </ci>
                </apply>
                <apply>
                  <plus/>
                  <apply>
                    <times/>
                    <ci> KYNU_Km_Lfmkynr </ci>
                    <ci> KYNU_Km_Lkynr </ci>
                    <ci> KYNU_Km_hLkynr </ci>
                  </apply>
                  <apply>
                    <times/>
                    <ci> KYNU_Km_Lkynr </ci>
                    <ci> KYNU_Km_hLkynr </ci>
                    <ci> M_Lfmkynr_c </ci>
                  </apply>
                  <apply>
                    <times/>
                    <ci> KYNU_Km_Lfmkynr </ci>
                    <ci> KYNU_Km_hLkynr </ci>
                    <ci> M_Lkynr_c </ci>
                  </apply>
                  <apply>
                    <times/>
                    <ci> KYNU_Km_Lfmkynr </ci>
                    <ci> KYNU_Km_Lkynr </ci>
                    <ci> M_hLkynr_c </ci>
                  </apply>
                </apply>
              </apply>
            </apply>
          </math>
          <listOfParameters>
            <parameter metaid="b229bdc8-a2b0-4495-a381-e775ebecf989" id="kcat_A" name="kcat_A" value="0.013"/>
          </listOfParameters>
        </kineticLaw>
      </reaction>
      <reaction metaid="COPASI122" id="R00988" name="AFMID_FAA" reversible="false">
        <annotation>
          <COPASI xmlns="http://www.copasi.org/static/sbml">
            <rdf:RDF xmlns:CopasiMT="http://www.copasi.org/RDF/MiriamTerms#" xmlns:dcterms="http://purl.org/dc/terms/" xmlns:rdf="http://www.w3.org/1999/02/22-rdf-syntax-ns#">
              <rdf:Description rdf:about="#COPASI122">
                <dcterms:bibliographicCitation>
                  <rdf:Bag>
                    <rdf:li>
                      <rdf:Description>
                        <CopasiMT:isDescribedBy rdf:resource="http://identifiers.org/pubmed/4190298"/>
                      </rdf:Description>
                    </rdf:li>
                  </rdf:Bag>
                </dcterms:bibliographicCitation>
                <CopasiMT:is>
                  <rdf:Bag>
                    <rdf:li rdf:resource="http://identifiers.org/kegg.reaction/R00988"/>
                  </rdf:Bag>
                </CopasiMT:is>
                <CopasiMT:is>
                  <rdf:Bag>
                    <rdf:li rdf:resource="http://identifiers.org/ec-code/3.5.1.9"/>
                  </rdf:Bag>
                </CopasiMT:is>
                <CopasiMT:isEncodedBy>
                  <rdf:Bag>
                    <rdf:li rdf:resource="http://identifiers.org/ncbigene/125061"/>
                  </rdf:Bag>
                </CopasiMT:isEncodedBy>
              </rdf:Description>
            </rdf:RDF>
          </COPASI>
          <rdf:RDF xmlns:rdf="http://www.w3.org/1999/02/22-rdf-syntax-ns#" xmlns:bqbiol="http://biomodels.net/biology-qualifiers/">
            <rdf:Description rdf:about="#COPASI122">
              <bqbiol:is>
                <rdf:Bag>
                  <rdf:li rdf:resource="http://identifiers.org/ec-code/3.5.1.9"/>
                </rdf:Bag>
              </bqbiol:is>
              <bqbiol:is>
                <rdf:Bag>
                  <rdf:li rdf:resource="http://identifiers.org/kegg.reaction/R00988"/>
                </rdf:Bag>
              </bqbiol:is>
              <bqbiol:isEncodedBy>
                <rdf:Bag>
                  <rdf:li rdf:resource="http://identifiers.org/ncbigene/125061"/>
                </rdf:Bag>
              </bqbiol:isEncodedBy>
              <bqbiol:isDescribedBy>
                <rdf:Bag>
                  <rdf:li rdf:resource="http://identifiers.org/pubmed/4190298"/>
                </rdf:Bag>
              </bqbiol:isDescribedBy>
            </rdf:Description>
          </rdf:RDF>
        </annotation>
        <listOfReactants>
          <speciesReference metaid="bb0a7237-29ef-4586-8472-740ab95aeeb4" species="M_nformanth_c" stoichiometry="1"/>
          <speciesReference metaid="c338cc9a-5499-44ef-b0f6-efdcd3c8fa48" species="M_h2o_c" stoichiometry="1"/>
        </listOfReactants>
        <listOfProducts>
          <speciesReference metaid="_893dd129-2b4e-445e-a1db-adf214606de2" species="M_for_c" stoichiometry="1"/>
          <speciesReference metaid="d115d241-f8e3-408f-9850-c0c647feb985" species="M_anth_c" stoichiometry="1"/>
        </listOfProducts>
        <listOfModifiers>
          <modifierSpeciesReference metaid="_49b63083-707f-41e9-8952-a798130a836a" species="M_Lfmkynr_c"/>
          <modifierSpeciesReference metaid="da0dd2bf-2d62-4f75-8d20-5d55483df15f" species="M_5hoxnfkyn_c"/>
          <modifierSpeciesReference metaid="e5a39b0c-d2d6-4b0c-9b7d-1ea07e896d3c" species="M_nformanth_c"/>
        </listOfModifiers>
        <kineticLaw metaid="_3dbc014a-2ac2-4f9f-8021-43065992af27">
          <math xmlns="http://www.w3.org/1998/Math/MathML">
            <apply>
              <times/>
              <ci> Cytosol </ci>
              <apply>
                <divide/>
                <apply>
                  <times/>
                  <ci> AFMID_E_T </ci>
                  <ci> kcat_A </ci>
                  <ci> scaling </ci>
                  <ci> M_nformanth_c </ci>
                  <ci> AFMID_Km_Lfmkynr </ci>
                  <ci> AFMID_Km_5hoxnfky </ci>
                </apply>
                <apply>
                  <plus/>
                  <apply>
                    <times/>
                    <ci> AFMID_Km_nformanth </ci>
                    <ci> AFMID_Km_Lfmkynr </ci>
                    <ci> AFMID_Km_5hoxnfky </ci>
                  </apply>
                  <apply>
                    <times/>
                    <ci> AFMID_Km_Lfmkynr </ci>
                    <ci> AFMID_Km_5hoxnfky </ci>
                    <ci> M_nformanth_c </ci>
                  </apply>
                  <apply>
                    <times/>
                    <ci> AFMID_Km_nformanth </ci>
                    <ci> AFMID_Km_5hoxnfky </ci>
                    <ci> M_Lfmkynr_c </ci>
                  </apply>
                  <apply>
                    <times/>
                    <ci> AFMID_Km_nformanth </ci>
                    <ci> AFMID_Km_Lfmkynr </ci>
                    <ci> M_5hoxnfkyn_c </ci>
                  </apply>
                </apply>
              </apply>
            </apply>
          </math>
          <listOfParameters>
            <parameter metaid="_0643cf75-b67c-426e-82df-9870eed922cf" id="kcat_A" name="kcat_A" value="13.57"/>
          </listOfParameters>
        </kineticLaw>
      </reaction>
      <reaction metaid="COPASI123" id="R03005" name="NMNAT1" reversible="false">
        <notes>
          <body xmlns="http://www.w3.org/1999/xhtml">
            <pre>Km and kcat values taken from 17402747</pre>
          </body>
        </notes>
        <annotation>
          <COPASI xmlns="http://www.copasi.org/static/sbml">
            <rdf:RDF xmlns:CopasiMT="http://www.copasi.org/RDF/MiriamTerms#" xmlns:dcterms="http://purl.org/dc/terms/" xmlns:rdf="http://www.w3.org/1999/02/22-rdf-syntax-ns#">
              <rdf:Description rdf:about="#COPASI123">
                <dcterms:bibliographicCitation>
                  <rdf:Bag>
                    <rdf:li>
                      <rdf:Description>
                        <CopasiMT:isDescribedBy rdf:resource="http://identifiers.org/pubmed/17402747"/>
                      </rdf:Description>
                    </rdf:li>
                  </rdf:Bag>
                </dcterms:bibliographicCitation>
                <dcterms:created>
                  <rdf:Description>
                    <dcterms:W3CDTF>2015-11-29T01:10:11Z</dcterms:W3CDTF>
                  </rdf:Description>
                </dcterms:created>
                <CopasiMT:is>
                  <rdf:Bag>
                    <rdf:li rdf:resource="http://identifiers.org/ec-code/2.7.7.1"/>
                  </rdf:Bag>
                </CopasiMT:is>
                <CopasiMT:is>
                  <rdf:Bag>
                    <rdf:li rdf:resource="http://identifiers.org/kegg.reaction/R03005"/>
                  </rdf:Bag>
                </CopasiMT:is>
                <CopasiMT:isEncodedBy>
                  <rdf:Bag>
                    <rdf:li rdf:resource="http://identifiers.org/ncbigene/64802"/>
                  </rdf:Bag>
                </CopasiMT:isEncodedBy>
              </rdf:Description>
            </rdf:RDF>
          </COPASI>
          <rdf:RDF xmlns:rdf="http://www.w3.org/1999/02/22-rdf-syntax-ns#" xmlns:bqbiol="http://biomodels.net/biology-qualifiers/">
            <rdf:Description rdf:about="#COPASI123">
              <bqbiol:is>
                <rdf:Bag>
                  <rdf:li rdf:resource="http://identifiers.org/ec-code/2.7.7.1"/>
                </rdf:Bag>
              </bqbiol:is>
              <bqbiol:is>
                <rdf:Bag>
                  <rdf:li rdf:resource="http://identifiers.org/kegg.reaction/R03005"/>
                </rdf:Bag>
              </bqbiol:is>
              <bqbiol:isEncodedBy>
                <rdf:Bag>
                  <rdf:li rdf:resource="http://identifiers.org/ncbigene/64802"/>
                </rdf:Bag>
              </bqbiol:isEncodedBy>
              <bqbiol:isDescribedBy>
                <rdf:Bag>
                  <rdf:li rdf:resource="http://identifiers.org/pubmed/17402747"/>
                </rdf:Bag>
              </bqbiol:isDescribedBy>
            </rdf:Description>
          </rdf:RDF>
        </annotation>
        <listOfReactants>
          <speciesReference metaid="ad87b312-fad9-404f-a9b8-1cb4c9a02b61" species="M_atp_c" stoichiometry="1"/>
          <speciesReference metaid="eeba7ca7-499c-4ca8-9fe4-9ec0c49a96e7" species="M_h_c" stoichiometry="1"/>
          <speciesReference metaid="_1127341d-94f9-4fc3-8d0c-054189ad4743" species="M_nicrnt_c" stoichiometry="1"/>
        </listOfReactants>
        <listOfProducts>
          <speciesReference metaid="_4a55fb18-8767-4ad8-9d43-78a9e65be62a" species="M_dnad_c" stoichiometry="1"/>
          <speciesReference metaid="b4013189-0ce2-4f5c-90b5-ef23db358575" species="M_ppi_c" stoichiometry="1"/>
        </listOfProducts>
        <listOfModifiers>
          <modifierSpeciesReference metaid="f6060f86-f72d-4e41-b77d-8f8172ff3068" species="M_atp_c"/>
          <modifierSpeciesReference metaid="_08dc558a-bea8-4ba6-9f64-b66b42669f63" species="M_h_c"/>
          <modifierSpeciesReference metaid="_2f3be523-28cf-4309-8d41-fb14820c0e3d" species="M_nicrnt_c"/>
        </listOfModifiers>
        <kineticLaw metaid="_56257c81-f9e5-461f-97bd-54b6f3541c0c">
          <math xmlns="http://www.w3.org/1998/Math/MathML">
            <apply>
              <times/>
              <ci> Cytosol </ci>
              <apply>
                <divide/>
                <apply>
                  <times/>
                  <ci> E_T </ci>
                  <ci> kcat </ci>
                  <ci> M_nicrnt_c </ci>
                  <ci> M_h_c </ci>
                  <ci> M_atp_c </ci>
                  <ci> scaling </ci>
                </apply>
                <apply>
                  <plus/>
                  <ci> Km </ci>
                  <ci> M_nicrnt_c </ci>
                </apply>
              </apply>
            </apply>
          </math>
          <listOfParameters>
            <parameter metaid="ea850373-cd14-40d1-881f-27fd8afee885" id="E_T" name="E_T" value="4658.65"/>
            <parameter metaid="_66ea7b0f-5209-4b6c-a271-81c2c6976ae2" id="Km" name="Km" value="0.0677"/>
            <parameter metaid="_22daad11-df57-4169-b5b5-bcb9f1e66d7a" id="kcat" name="kcat" value="42.9"/>
          </listOfParameters>
        </kineticLaw>
      </reaction>
      <reaction metaid="COPASI124" id="R04323" name="ACMSD" reversible="false">
        <annotation>
          <COPASI xmlns="http://www.copasi.org/static/sbml">
            <rdf:RDF xmlns:CopasiMT="http://www.copasi.org/RDF/MiriamTerms#" xmlns:dcterms="http://purl.org/dc/terms/" xmlns:rdf="http://www.w3.org/1999/02/22-rdf-syntax-ns#">
              <rdf:Description rdf:about="#COPASI124">
                <dcterms:bibliographicCitation>
                  <rdf:Bag>
                    <rdf:li>
                      <rdf:Description>
                        <CopasiMT:isDescribedBy rdf:resource="http://identifiers.org/pubmed/17288562"/>
                      </rdf:Description>
                    </rdf:li>
                  </rdf:Bag>
                </dcterms:bibliographicCitation>
                <CopasiMT:is>
                  <rdf:Bag>
                    <rdf:li rdf:resource="http://identifiers.org/ec-code/4.1.1.45"/>
                  </rdf:Bag>
                </CopasiMT:is>
                <CopasiMT:is>
                  <rdf:Bag>
                    <rdf:li rdf:resource="http://identifiers.org/kegg.reaction/R04323"/>
                  </rdf:Bag>
                </CopasiMT:is>
                <CopasiMT:isEncodedBy>
                  <rdf:Bag>
                    <rdf:li rdf:resource="http://identifiers.org/ncbigene/130013"/>
                  </rdf:Bag>
                </CopasiMT:isEncodedBy>
                <CopasiMT:occursIn>
                  <rdf:Bag>
                    <rdf:li rdf:resource="http://identifiers.org/brenda/679800"/>
                  </rdf:Bag>
                </CopasiMT:occursIn>
              </rdf:Description>
            </rdf:RDF>
          </COPASI>
          <rdf:RDF xmlns:rdf="http://www.w3.org/1999/02/22-rdf-syntax-ns#" xmlns:bqbiol="http://biomodels.net/biology-qualifiers/">
            <rdf:Description rdf:about="#COPASI124">
              <bqbiol:is>
                <rdf:Bag>
                  <rdf:li rdf:resource="http://identifiers.org/ec-code/4.1.1.45"/>
                </rdf:Bag>
              </bqbiol:is>
              <bqbiol:is>
                <rdf:Bag>
                  <rdf:li rdf:resource="http://identifiers.org/kegg.reaction/R04323"/>
                </rdf:Bag>
              </bqbiol:is>
              <bqbiol:isEncodedBy>
                <rdf:Bag>
                  <rdf:li rdf:resource="http://identifiers.org/ncbigene/130013"/>
                </rdf:Bag>
              </bqbiol:isEncodedBy>
              <bqbiol:occursIn>
                <rdf:Bag>
                  <rdf:li rdf:resource="http://identifiers.org/brenda/679800"/>
                </rdf:Bag>
              </bqbiol:occursIn>
              <bqbiol:isDescribedBy>
                <rdf:Bag>
                  <rdf:li rdf:resource="http://identifiers.org/pubmed/17288562"/>
                </rdf:Bag>
              </bqbiol:isDescribedBy>
            </rdf:Description>
          </rdf:RDF>
        </annotation>
        <listOfReactants>
          <speciesReference metaid="_66f98a79-e6a4-464d-a972-e7e9373eaea9" species="M_cmusa_c" stoichiometry="1"/>
        </listOfReactants>
        <listOfProducts>
          <speciesReference metaid="_7ad55691-4cf1-449e-985b-112fa6eeda64" species="M_am6sa_c" stoichiometry="1"/>
          <speciesReference metaid="d43ccb91-3e0d-4993-805d-32b98a416b4c" species="M_co2_c" stoichiometry="1"/>
        </listOfProducts>
        <listOfModifiers>
          <modifierSpeciesReference metaid="_7eb28ffc-6f3d-4610-98b8-f1ba70474858" species="M_quln_c"/>
          <modifierSpeciesReference metaid="ffaf1125-fef0-455e-8880-0056c7a52563" species="M_kynate_c"/>
          <modifierSpeciesReference metaid="_496a314b-7750-4a10-b236-2d6a0b21393e" species="M_cmusa_c"/>
        </listOfModifiers>
        <kineticLaw metaid="_249c7943-7558-4949-a508-87ff85f7e75e">
          <math xmlns="http://www.w3.org/1998/Math/MathML">
            <apply>
              <times/>
              <ci> Cytosol </ci>
              <apply>
                <divide/>
                <apply>
                  <times/>
                  <ci> E_T </ci>
                  <ci> kcat </ci>
                  <ci> M_cmusa_c </ci>
                  <ci> scaling </ci>
                </apply>
                <apply>
                  <plus/>
                  <ci> Km </ci>
                  <ci> M_cmusa_c </ci>
                </apply>
              </apply>
            </apply>
          </math>
          <listOfParameters>
            <parameter metaid="_6e7dca56-db85-4280-9791-8351e27f8639" id="E_T" name="E_T" value="48858.2"/>
            <parameter metaid="_4882994b-68be-46e1-982e-25ad575e894a" id="Km" name="Km" value="0.0065"/>
            <parameter metaid="_0c0f28b9-8d8c-4cd8-9cc1-1ac541097208" id="kcat" name="kcat" value="1"/>
          </listOfParameters>
        </kineticLaw>
      </reaction>
      <reaction metaid="COPASI125" id="R02908_Maoa" name="MAOA_Serotonin" reversible="false">
        <annotation>
          <COPASI xmlns="http://www.copasi.org/static/sbml">
            <rdf:RDF xmlns:CopasiMT="http://www.copasi.org/RDF/MiriamTerms#" xmlns:dcterms="http://purl.org/dc/terms/" xmlns:rdf="http://www.w3.org/1999/02/22-rdf-syntax-ns#">
              <rdf:Description rdf:about="#COPASI125">
                <dcterms:bibliographicCitation>
                  <rdf:Bag>
                    <rdf:li>
                      <rdf:Description>
                        <CopasiMT:isDescribedBy rdf:resource="http://identifiers.org/pubmed/15848762"/>
                      </rdf:Description>
                    </rdf:li>
                  </rdf:Bag>
                </dcterms:bibliographicCitation>
                <CopasiMT:is>
                  <rdf:Bag>
                    <rdf:li rdf:resource="http://identifiers.org/ec-code/1.4.3.4"/>
                  </rdf:Bag>
                </CopasiMT:is>
                <CopasiMT:is>
                  <rdf:Bag>
                    <rdf:li rdf:resource="http://identifiers.org/kegg.reaction/R02908"/>
                  </rdf:Bag>
                </CopasiMT:is>
                <CopasiMT:isEncodedBy>
                  <rdf:Bag>
                    <rdf:li rdf:resource="http://identifiers.org/ncbigene/4128"/>
                  </rdf:Bag>
                </CopasiMT:isEncodedBy>
              </rdf:Description>
            </rdf:RDF>
          </COPASI>
          <rdf:RDF xmlns:rdf="http://www.w3.org/1999/02/22-rdf-syntax-ns#" xmlns:bqbiol="http://biomodels.net/biology-qualifiers/">
            <rdf:Description rdf:about="#COPASI125">
              <bqbiol:is>
                <rdf:Bag>
                  <rdf:li rdf:resource="http://identifiers.org/ec-code/1.4.3.4"/>
                </rdf:Bag>
              </bqbiol:is>
              <bqbiol:is>
                <rdf:Bag>
                  <rdf:li rdf:resource="http://identifiers.org/kegg.reaction/R02908"/>
                </rdf:Bag>
              </bqbiol:is>
              <bqbiol:isEncodedBy>
                <rdf:Bag>
                  <rdf:li rdf:resource="http://identifiers.org/ncbigene/4128"/>
                </rdf:Bag>
              </bqbiol:isEncodedBy>
              <bqbiol:isDescribedBy>
                <rdf:Bag>
                  <rdf:li rdf:resource="http://identifiers.org/pubmed/15848762"/>
                </rdf:Bag>
              </bqbiol:isDescribedBy>
            </rdf:Description>
          </rdf:RDF>
        </annotation>
        <listOfReactants>
          <speciesReference metaid="_727b3dd2-db71-4003-b483-9dcf136095a8" species="M_srtn_c" stoichiometry="1"/>
          <speciesReference metaid="e9e2c6b0-06e2-4431-9a0e-1a65f9dd1420" species="M_h2o_c" stoichiometry="1"/>
          <speciesReference metaid="b277fdb7-2d6c-4c46-9bce-53389ad1dbfc" species="M_o2_c" stoichiometry="1"/>
        </listOfReactants>
        <listOfProducts>
          <speciesReference metaid="_5e697bd0-b1ba-420c-b2eb-11f3b2131c3d" species="M_5hoxindact_c" stoichiometry="1"/>
          <speciesReference metaid="_3e33085c-f709-4e63-88ae-9ae7ce421b00" species="M_h2o2_c" stoichiometry="1"/>
          <speciesReference metaid="_3f43e853-19db-4e1d-9b44-fe0aad2edfc3" species="M_nh4_c" stoichiometry="1"/>
        </listOfProducts>
        <listOfModifiers>
          <modifierSpeciesReference metaid="bb3a6d7a-6d30-4597-983f-14d614d7ca33" species="M_trypta_c"/>
          <modifierSpeciesReference metaid="_8c3801c2-f4c1-45e0-b8e6-ef02675c1b93" species="M_5hxkyn_c"/>
          <modifierSpeciesReference metaid="_440f523a-4525-4ecf-acc1-d0db7100994f" species="M_srtn_c"/>
        </listOfModifiers>
        <kineticLaw metaid="d2dce87e-cb70-4881-8a92-3777b4ac511a">
          <math xmlns="http://www.w3.org/1998/Math/MathML">
            <apply>
              <times/>
              <ci> Cytosol </ci>
              <apply>
                <divide/>
                <apply>
                  <times/>
                  <ci> MAOA_E_T </ci>
                  <ci> kcat_B </ci>
                  <ci> scaling </ci>
                  <ci> M_srtn_c </ci>
                  <ci> MAO_Km_trypta </ci>
                </apply>
                <apply>
                  <plus/>
                  <apply>
                    <times/>
                    <ci> MAO_Km_srtn </ci>
                    <ci> MAO_Km_trypta </ci>
                  </apply>
                  <apply>
                    <times/>
                    <ci> MAO_Km_srtn </ci>
                    <ci> M_trypta_c </ci>
                  </apply>
                  <apply>
                    <times/>
                    <ci> MAO_Km_trypta </ci>
                    <ci> M_srtn_c </ci>
                  </apply>
                </apply>
              </apply>
            </apply>
          </math>
          <listOfParameters>
            <parameter metaid="_834875c8-5495-42d6-9a5f-2e6cfe071a0d" id="kcat_B" name="kcat_B" value="18.6"/>
          </listOfParameters>
        </kineticLaw>
      </reaction>
      <reaction metaid="COPASI126" id="R02911" name="AANAT_Serotonin" reversible="false">
        <annotation>
          <COPASI xmlns="http://www.copasi.org/static/sbml">
            <rdf:RDF xmlns:CopasiMT="http://www.copasi.org/RDF/MiriamTerms#" xmlns:dcterms="http://purl.org/dc/terms/" xmlns:rdf="http://www.w3.org/1999/02/22-rdf-syntax-ns#">
              <rdf:Description rdf:about="#COPASI126">
                <dcterms:bibliographicCitation>
                  <rdf:Bag>
                    <rdf:li>
                      <rdf:Description>
                        <CopasiMT:isDescribedBy rdf:resource="http://identifiers.org/pubmed/15477086"/>
                      </rdf:Description>
                    </rdf:li>
                  </rdf:Bag>
                </dcterms:bibliographicCitation>
                <dcterms:created>
                  <rdf:Description>
                    <dcterms:W3CDTF>2015-11-23T12:26:02Z</dcterms:W3CDTF>
                  </rdf:Description>
                </dcterms:created>
                <CopasiMT:is>
                  <rdf:Bag>
                    <rdf:li rdf:resource="http://identifiers.org/kegg.reaction/R02911"/>
                  </rdf:Bag>
                </CopasiMT:is>
                <CopasiMT:is>
                  <rdf:Bag>
                    <rdf:li rdf:resource="http://identifiers.org/ec-code/2.3.1.87"/>
                  </rdf:Bag>
                </CopasiMT:is>
                <CopasiMT:isEncodedBy>
                  <rdf:Bag>
                    <rdf:li rdf:resource="http://identifiers.org/ncbigene/15"/>
                  </rdf:Bag>
                </CopasiMT:isEncodedBy>
              </rdf:Description>
            </rdf:RDF>
          </COPASI>
          <rdf:RDF xmlns:rdf="http://www.w3.org/1999/02/22-rdf-syntax-ns#" xmlns:bqbiol="http://biomodels.net/biology-qualifiers/">
            <rdf:Description rdf:about="#COPASI126">
              <bqbiol:is>
                <rdf:Bag>
                  <rdf:li rdf:resource="http://identifiers.org/kegg.reaction/R02911"/>
                </rdf:Bag>
              </bqbiol:is>
              <bqbiol:is>
                <rdf:Bag>
                  <rdf:li rdf:resource="http://identifiers.org/ec-code/2.3.1.87"/>
                </rdf:Bag>
              </bqbiol:is>
              <bqbiol:isEncodedBy>
                <rdf:Bag>
                  <rdf:li rdf:resource="http://identifiers.org/ncbigene/15"/>
                </rdf:Bag>
              </bqbiol:isEncodedBy>
              <bqbiol:isDescribedBy>
                <rdf:Bag>
                  <rdf:li rdf:resource="http://identifiers.org/pubmed/15477086"/>
                </rdf:Bag>
              </bqbiol:isDescribedBy>
            </rdf:Description>
          </rdf:RDF>
        </annotation>
        <listOfReactants>
          <speciesReference metaid="_4966c2e6-8556-4964-bfcb-4286a8c916a1" species="M_accoa_c" stoichiometry="1"/>
          <speciesReference metaid="_53212146-961e-4d9d-b1a5-cd772f191a01" species="M_srtn_c" stoichiometry="1"/>
        </listOfReactants>
        <listOfProducts>
          <speciesReference metaid="_162e735e-a4b8-4dbf-9334-f4b17c17dda6" species="M_Nacsertn_c" stoichiometry="1"/>
          <speciesReference metaid="eab870bd-bb20-46ea-ae74-90247ec32984" species="M_coa_c" stoichiometry="1"/>
          <speciesReference metaid="_59d54dd9-c5b9-4eac-a44b-f8ebce2c1dee" species="M_h_c" stoichiometry="1"/>
        </listOfProducts>
        <listOfModifiers>
          <modifierSpeciesReference metaid="_3a05a632-d041-4285-9e04-1ae2cff4a5d3" species="M_trypta_c"/>
          <modifierSpeciesReference metaid="c22c27ff-7279-4b82-8c03-1d0932bb5ad1" species="M_srtn_c"/>
        </listOfModifiers>
        <kineticLaw metaid="_6d7b2596-841f-40b7-985e-144fced72806">
          <math xmlns="http://www.w3.org/1998/Math/MathML">
            <apply>
              <times/>
              <ci> Cytosol </ci>
              <apply>
                <divide/>
                <apply>
                  <times/>
                  <ci> AANAT_E_T </ci>
                  <ci> kcat_B </ci>
                  <ci> scaling </ci>
                  <ci> M_srtn_c </ci>
                  <ci> AANAT_Km_trypta </ci>
                </apply>
                <apply>
                  <plus/>
                  <apply>
                    <times/>
                    <ci> AANAT_Km_Srtn </ci>
                    <ci> AANAT_Km_trypta </ci>
                  </apply>
                  <apply>
                    <times/>
                    <ci> AANAT_Km_Srtn </ci>
                    <ci> M_trypta_c </ci>
                  </apply>
                  <apply>
                    <times/>
                    <ci> AANAT_Km_trypta </ci>
                    <ci> M_srtn_c </ci>
                  </apply>
                </apply>
              </apply>
            </apply>
          </math>
          <listOfParameters>
            <parameter metaid="_4c823299-e108-47c0-a251-e335952988ec" id="kcat_B" name="kcat_B" value="25.9"/>
          </listOfParameters>
        </kineticLaw>
      </reaction>
      <reaction metaid="COPASI127" id="R04171_Kat1" name="KAT1_3HKyn" reversible="false">
        <annotation>
          <COPASI xmlns="http://www.copasi.org/static/sbml">
            <rdf:RDF xmlns:CopasiMT="http://www.copasi.org/RDF/MiriamTerms#" xmlns:dcterms="http://purl.org/dc/terms/" xmlns:rdf="http://www.w3.org/1999/02/22-rdf-syntax-ns#">
              <rdf:Description rdf:about="#COPASI127">
                <dcterms:bibliographicCitation>
                  <rdf:Bag>
                    <rdf:li>
                      <rdf:Description>
                        <CopasiMT:isDescribedBy rdf:resource="http://identifiers.org/pubmed/18620547"/>
                      </rdf:Description>
                    </rdf:li>
                  </rdf:Bag>
                </dcterms:bibliographicCitation>
                <CopasiMT:is>
                  <rdf:Bag>
                    <rdf:li rdf:resource="http://identifiers.org/ec-code/2.6.1.7"/>
                  </rdf:Bag>
                </CopasiMT:is>
                <CopasiMT:is>
                  <rdf:Bag>
                    <rdf:li rdf:resource="http://identifiers.org/kegg.reaction/R04171"/>
                  </rdf:Bag>
                </CopasiMT:is>
                <CopasiMT:isEncodedBy>
                  <rdf:Bag>
                    <rdf:li rdf:resource="http://identifiers.org/ncbigene/883"/>
                  </rdf:Bag>
                </CopasiMT:isEncodedBy>
              </rdf:Description>
            </rdf:RDF>
          </COPASI>
          <rdf:RDF xmlns:rdf="http://www.w3.org/1999/02/22-rdf-syntax-ns#" xmlns:bqbiol="http://biomodels.net/biology-qualifiers/">
            <rdf:Description rdf:about="#COPASI127">
              <bqbiol:is>
                <rdf:Bag>
                  <rdf:li rdf:resource="http://identifiers.org/ec-code/2.6.1.7"/>
                </rdf:Bag>
              </bqbiol:is>
              <bqbiol:is>
                <rdf:Bag>
                  <rdf:li rdf:resource="http://identifiers.org/kegg.reaction/R04171"/>
                </rdf:Bag>
              </bqbiol:is>
              <bqbiol:isEncodedBy>
                <rdf:Bag>
                  <rdf:li rdf:resource="http://identifiers.org/ncbigene/883"/>
                </rdf:Bag>
              </bqbiol:isEncodedBy>
              <bqbiol:isDescribedBy>
                <rdf:Bag>
                  <rdf:li rdf:resource="http://identifiers.org/pubmed/18620547"/>
                </rdf:Bag>
              </bqbiol:isDescribedBy>
            </rdf:Description>
          </rdf:RDF>
        </annotation>
        <listOfReactants>
          <speciesReference metaid="_35881eca-2297-44c5-8a6c-23316b5fbbaf" species="M_hLkynr_c" stoichiometry="1"/>
          <speciesReference metaid="_4ea61b4a-8655-4b90-9549-0cad9a6ea235" species="M_akg_c" stoichiometry="1"/>
        </listOfReactants>
        <listOfProducts>
          <speciesReference metaid="_7d8dd147-ab15-4409-acfe-121bc9518c91" species="M_Xanthurenate" stoichiometry="1"/>
          <speciesReference metaid="b04b873e-387b-41a8-b276-f64c1e0a10a6" species="M_glu_DASH_L_c" stoichiometry="1"/>
        </listOfProducts>
        <listOfModifiers>
          <modifierSpeciesReference metaid="_93693663-1c23-423f-a267-51d726bd26c7" species="M_Lkynr_c"/>
          <modifierSpeciesReference metaid="f6143521-f0cf-4184-aac4-a51c3cdc639b" species="M_hLkynr_c"/>
        </listOfModifiers>
        <kineticLaw metaid="_212374c6-864f-41d7-b9b4-ff9b279ce61e">
          <math xmlns="http://www.w3.org/1998/Math/MathML">
            <apply>
              <times/>
              <ci> Cytosol </ci>
              <apply>
                <divide/>
                <apply>
                  <times/>
                  <ci> AADAT_E_T_kat1 </ci>
                  <ci> AADAT_kcat_hLkynr </ci>
                  <ci> scaling </ci>
                  <ci> M_hLkynr_c </ci>
                  <ci> AADAT_Km_Lkynr </ci>
                </apply>
                <apply>
                  <plus/>
                  <apply>
                    <times/>
                    <ci> AADAT_Km_hLkynr </ci>
                    <ci> AADAT_Km_Lkynr </ci>
                  </apply>
                  <apply>
                    <times/>
                    <ci> AADAT_Km_hLkynr </ci>
                    <ci> M_Lkynr_c </ci>
                  </apply>
                  <apply>
                    <times/>
                    <ci> AADAT_Km_Lkynr </ci>
                    <ci> M_hLkynr_c </ci>
                  </apply>
                </apply>
              </apply>
            </apply>
          </math>
        </kineticLaw>
      </reaction>
      <reaction metaid="COPASI128" id="R02909" name="IDO_Serotonin" reversible="false">
        <annotation>
          <COPASI xmlns="http://www.copasi.org/static/sbml">
            <rdf:RDF xmlns:CopasiMT="http://www.copasi.org/RDF/MiriamTerms#" xmlns:dcterms="http://purl.org/dc/terms/" xmlns:rdf="http://www.w3.org/1999/02/22-rdf-syntax-ns#">
              <rdf:Description rdf:about="#COPASI128">
                <dcterms:bibliographicCitation>
                  <rdf:Bag>
                    <rdf:li>
                      <rdf:Description>
                        <CopasiMT:isDescribedBy rdf:resource="http://identifiers.org/pubmed/26687"/>
                      </rdf:Description>
                    </rdf:li>
                  </rdf:Bag>
                </dcterms:bibliographicCitation>
                <dcterms:bibliographicCitation>
                  <rdf:Bag>
                    <rdf:li>
                      <rdf:Description>
                        <CopasiMT:isDescribedBy rdf:resource="http://identifiers.org/pubmed/19737010"/>
                      </rdf:Description>
                    </rdf:li>
                  </rdf:Bag>
                </dcterms:bibliographicCitation>
                <dcterms:created>
                  <rdf:Description>
                    <dcterms:W3CDTF>2015-11-29T01:04:09Z</dcterms:W3CDTF>
                  </rdf:Description>
                </dcterms:created>
                <CopasiMT:is>
                  <rdf:Bag>
                    <rdf:li rdf:resource="http://identifiers.org/kegg.reaction/R02909"/>
                  </rdf:Bag>
                </CopasiMT:is>
                <CopasiMT:is>
                  <rdf:Bag>
                    <rdf:li rdf:resource="http://identifiers.org/ec-code/1.13.11.52"/>
                  </rdf:Bag>
                </CopasiMT:is>
                <CopasiMT:isEncodedBy>
                  <rdf:Bag>
                    <rdf:li rdf:resource="http://identifiers.org/ncbigene/3620"/>
                  </rdf:Bag>
                </CopasiMT:isEncodedBy>
              </rdf:Description>
            </rdf:RDF>
          </COPASI>
          <rdf:RDF xmlns:rdf="http://www.w3.org/1999/02/22-rdf-syntax-ns#" xmlns:bqbiol="http://biomodels.net/biology-qualifiers/">
            <rdf:Description rdf:about="#COPASI128">
              <bqbiol:is>
                <rdf:Bag>
                  <rdf:li rdf:resource="http://identifiers.org/kegg.reaction/R02909"/>
                </rdf:Bag>
              </bqbiol:is>
              <bqbiol:is>
                <rdf:Bag>
                  <rdf:li rdf:resource="http://identifiers.org/ec-code/1.13.11.52"/>
                </rdf:Bag>
              </bqbiol:is>
              <bqbiol:isEncodedBy>
                <rdf:Bag>
                  <rdf:li rdf:resource="http://identifiers.org/ncbigene/3620"/>
                </rdf:Bag>
              </bqbiol:isEncodedBy>
              <bqbiol:isDescribedBy>
                <rdf:Bag>
                  <rdf:li rdf:resource="http://identifiers.org/pubmed/26687"/>
                </rdf:Bag>
              </bqbiol:isDescribedBy>
              <bqbiol:isDescribedBy>
                <rdf:Bag>
                  <rdf:li rdf:resource="http://identifiers.org/pubmed/19737010"/>
                </rdf:Bag>
              </bqbiol:isDescribedBy>
            </rdf:Description>
          </rdf:RDF>
        </annotation>
        <listOfReactants>
          <speciesReference metaid="c013d3c4-1238-4ebe-914c-c0688bb1b9f6" species="M_srtn_c" stoichiometry="1"/>
          <speciesReference metaid="df133f9e-dc1d-496a-a852-f1bf91f8eee3" species="M_o2_c" stoichiometry="1"/>
        </listOfReactants>
        <listOfProducts>
          <speciesReference metaid="_7d6777e7-ccc2-42a5-b53b-5d50d70795e9" species="M_f5hoxkyn_c" stoichiometry="1"/>
        </listOfProducts>
        <listOfModifiers>
          <modifierSpeciesReference metaid="adfbea58-69b1-41d4-adf1-d441c978f52b" species="M_5htrp_c"/>
          <modifierSpeciesReference metaid="_6fa5c698-39a8-4bb4-99a9-844cc55d4abc" species="M_trp_DASH_L_c"/>
          <modifierSpeciesReference metaid="_85a71e49-c16d-4296-bcc3-62676531f7d4" species="M_o2_c"/>
          <modifierSpeciesReference metaid="_84172ed8-01de-4f1c-b93f-5b0a7f19be46" species="M_srtn_c"/>
        </listOfModifiers>
        <kineticLaw metaid="_73c185ec-2dae-4281-9f94-e54aaf726c41">
          <math xmlns="http://www.w3.org/1998/Math/MathML">
            <apply>
              <times/>
              <ci> Cytosol </ci>
              <apply>
                <divide/>
                <apply>
                  <times/>
                  <ci> kcat </ci>
                  <ci> IDO_E_T </ci>
                  <ci> M_srtn_c </ci>
                  <ci> M_o2_c </ci>
                  <ci> IDO_Km_5htrp </ci>
                  <ci> IDO_Km_trp_DASH_L </ci>
                  <ci> scaling </ci>
                </apply>
                <apply>
                  <plus/>
                  <apply>
                    <times/>
                    <ci> IDO_Km_srtn </ci>
                    <ci> IDO_Km_O2 </ci>
                    <ci> IDO_Km_5htrp </ci>
                    <ci> IDO_Km_trp_DASH_L </ci>
                  </apply>
                  <apply>
                    <times/>
                    <ci> M_srtn_c </ci>
                    <ci> IDO_Km_O2 </ci>
                    <ci> IDO_Km_5htrp </ci>
                    <ci> IDO_Km_trp_DASH_L </ci>
                  </apply>
                  <apply>
                    <times/>
                    <ci> M_o2_c </ci>
                    <ci> IDO_Km_srtn </ci>
                    <ci> IDO_Km_5htrp </ci>
                    <ci> IDO_Km_trp_DASH_L </ci>
                  </apply>
                  <apply>
                    <times/>
                    <ci> M_5htrp_c </ci>
                    <ci> IDO_Km_srtn </ci>
                    <ci> IDO_Km_O2 </ci>
                    <ci> IDO_Km_trp_DASH_L </ci>
                  </apply>
                  <apply>
                    <times/>
                    <ci> M_trp_DASH_L_c </ci>
                    <ci> IDO_Km_srtn </ci>
                    <ci> IDO_Km_O2 </ci>
                    <ci> IDO_Km_5htrp </ci>
                  </apply>
                  <apply>
                    <times/>
                    <ci> M_srtn_c </ci>
                    <ci> M_o2_c </ci>
                    <ci> IDO_Km_5htrp </ci>
                    <ci> IDO_Km_trp_DASH_L </ci>
                  </apply>
                  <apply>
                    <times/>
                    <ci> M_5htrp_c </ci>
                    <ci> M_o2_c </ci>
                    <ci> IDO_Km_srtn </ci>
                    <ci> IDO_Km_trp_DASH_L </ci>
                  </apply>
                  <apply>
                    <times/>
                    <ci> M_trp_DASH_L_c </ci>
                    <ci> M_o2_c </ci>
                    <ci> IDO_Km_srtn </ci>
                    <ci> IDO_Km_5htrp </ci>
                  </apply>
                </apply>
              </apply>
            </apply>
          </math>
          <listOfParameters>
            <parameter metaid="_96147a96-d903-48d6-a9b5-eba7e3649ef2" id="kcat" name="kcat" value="0.002"/>
          </listOfParameters>
        </kineticLaw>
      </reaction>
      <reaction metaid="COPASI129" id="R02174_metTrypta" name="INMT_MTrypta" reversible="false">
        <annotation>
          <COPASI xmlns="http://www.copasi.org/static/sbml">
            <rdf:RDF xmlns:CopasiMT="http://www.copasi.org/RDF/MiriamTerms#" xmlns:dcterms="http://purl.org/dc/terms/" xmlns:rdf="http://www.w3.org/1999/02/22-rdf-syntax-ns#">
              <rdf:Description rdf:about="#COPASI129">
                <dcterms:bibliographicCitation>
                  <rdf:Bag>
                    <rdf:li>
                      <rdf:Description>
                        <CopasiMT:isDescribedBy rdf:resource="http://identifiers.org/pubmed/9852119"/>
                      </rdf:Description>
                    </rdf:li>
                  </rdf:Bag>
                </dcterms:bibliographicCitation>
                <CopasiMT:is>
                  <rdf:Bag>
                    <rdf:li rdf:resource="http://identifiers.org/ec-code/2.1.1.49"/>
                  </rdf:Bag>
                </CopasiMT:is>
                <CopasiMT:isEncodedBy>
                  <rdf:Bag>
                    <rdf:li rdf:resource="http://identifiers.org/ncbigene/11185"/>
                  </rdf:Bag>
                </CopasiMT:isEncodedBy>
              </rdf:Description>
            </rdf:RDF>
          </COPASI>
          <rdf:RDF xmlns:rdf="http://www.w3.org/1999/02/22-rdf-syntax-ns#" xmlns:bqbiol="http://biomodels.net/biology-qualifiers/">
            <rdf:Description rdf:about="#COPASI129">
              <bqbiol:is>
                <rdf:Bag>
                  <rdf:li rdf:resource="http://identifiers.org/ec-code/2.1.1.49"/>
                </rdf:Bag>
              </bqbiol:is>
              <bqbiol:isEncodedBy>
                <rdf:Bag>
                  <rdf:li rdf:resource="http://identifiers.org/ncbigene/11185"/>
                </rdf:Bag>
              </bqbiol:isEncodedBy>
              <bqbiol:isDescribedBy>
                <rdf:Bag>
                  <rdf:li rdf:resource="http://identifiers.org/pubmed/9852119"/>
                </rdf:Bag>
              </bqbiol:isDescribedBy>
            </rdf:Description>
          </rdf:RDF>
        </annotation>
        <listOfReactants>
          <speciesReference metaid="ca99c3a2-d5f6-48a6-9a4d-f1b81fd8b4fd" species="M_amet_c" stoichiometry="1"/>
          <speciesReference metaid="_40ca2d41-231a-48ae-863b-7fc98cf45b76" species="M_nmtrpta_c" stoichiometry="1"/>
        </listOfReactants>
        <listOfProducts>
          <speciesReference metaid="da92d09e-fb4a-4cc0-8cc3-c03ed285492e" species="M_ahcys_c" stoichiometry="1"/>
          <speciesReference metaid="_5fbc039a-e4d0-4efd-b1c3-23334839c602" species="M_nndmtrpta_c" stoichiometry="1"/>
        </listOfProducts>
        <listOfModifiers>
          <modifierSpeciesReference metaid="_2c52ed79-668d-4176-9e14-44611748cf14" species="M_srtn_c"/>
          <modifierSpeciesReference metaid="a0d0332e-07b6-4624-a2d4-46548dd34f29" species="M_trypta_c"/>
          <modifierSpeciesReference metaid="_04cb1d39-4dfe-4305-b517-b798c5e01113" species="M_nmtrpta_c"/>
        </listOfModifiers>
        <kineticLaw metaid="aca457b5-ead0-425a-8edb-09729d8c26de">
          <math xmlns="http://www.w3.org/1998/Math/MathML">
            <apply>
              <times/>
              <ci> Cytosol </ci>
              <apply>
                <divide/>
                <apply>
                  <times/>
                  <ci> IMNT_E_T </ci>
                  <ci> kcat_A </ci>
                  <ci> scaling </ci>
                  <ci> M_nmtrpta_c </ci>
                  <ci> IMNT_Km_srtn </ci>
                  <ci> IMNT_Km_trypta </ci>
                </apply>
                <apply>
                  <plus/>
                  <apply>
                    <times/>
                    <ci> IMNT_Km_nmtrpta </ci>
                    <ci> IMNT_Km_srtn </ci>
                    <ci> IMNT_Km_trypta </ci>
                  </apply>
                  <apply>
                    <times/>
                    <ci> IMNT_Km_srtn </ci>
                    <ci> IMNT_Km_trypta </ci>
                    <ci> M_nmtrpta_c </ci>
                  </apply>
                  <apply>
                    <times/>
                    <ci> IMNT_Km_nmtrpta </ci>
                    <ci> IMNT_Km_trypta </ci>
                    <ci> M_srtn_c </ci>
                  </apply>
                  <apply>
                    <times/>
                    <ci> IMNT_Km_nmtrpta </ci>
                    <ci> IMNT_Km_srtn </ci>
                    <ci> M_trypta_c </ci>
                  </apply>
                </apply>
              </apply>
            </apply>
          </math>
          <listOfParameters>
            <parameter metaid="_49874b29-6c29-402a-997a-a7207aed37f6" id="kcat_A" name="kcat_A" value="0.176"/>
          </listOfParameters>
        </kineticLaw>
      </reaction>
      <reaction metaid="COPASI130" id="R02910" name="INMT_Serotonin" reversible="false">
        <annotation>
          <COPASI xmlns="http://www.copasi.org/static/sbml">
            <rdf:RDF xmlns:CopasiMT="http://www.copasi.org/RDF/MiriamTerms#" xmlns:dcterms="http://purl.org/dc/terms/" xmlns:rdf="http://www.w3.org/1999/02/22-rdf-syntax-ns#">
              <rdf:Description rdf:about="#COPASI130">
                <dcterms:bibliographicCitation>
                  <rdf:Bag>
                    <rdf:li>
                      <rdf:Description>
                        <CopasiMT:isDescribedBy rdf:resource="http://identifiers.org/pubmed/9852119"/>
                      </rdf:Description>
                    </rdf:li>
                  </rdf:Bag>
                </dcterms:bibliographicCitation>
                <CopasiMT:is>
                  <rdf:Bag>
                    <rdf:li rdf:resource="http://identifiers.org/kegg.reaction/R02910"/>
                  </rdf:Bag>
                </CopasiMT:is>
                <CopasiMT:is>
                  <rdf:Bag>
                    <rdf:li rdf:resource="http://identifiers.org/ec-code/2.1.1.49"/>
                  </rdf:Bag>
                </CopasiMT:is>
                <CopasiMT:isEncodedBy>
                  <rdf:Bag>
                    <rdf:li rdf:resource="http://identifiers.org/ncbigene/11185"/>
                  </rdf:Bag>
                </CopasiMT:isEncodedBy>
              </rdf:Description>
            </rdf:RDF>
          </COPASI>
          <rdf:RDF xmlns:rdf="http://www.w3.org/1999/02/22-rdf-syntax-ns#" xmlns:bqbiol="http://biomodels.net/biology-qualifiers/">
            <rdf:Description rdf:about="#COPASI130">
              <bqbiol:is>
                <rdf:Bag>
                  <rdf:li rdf:resource="http://identifiers.org/kegg.reaction/R02910"/>
                </rdf:Bag>
              </bqbiol:is>
              <bqbiol:is>
                <rdf:Bag>
                  <rdf:li rdf:resource="http://identifiers.org/ec-code/2.1.1.49"/>
                </rdf:Bag>
              </bqbiol:is>
              <bqbiol:isEncodedBy>
                <rdf:Bag>
                  <rdf:li rdf:resource="http://identifiers.org/ncbigene/11185"/>
                </rdf:Bag>
              </bqbiol:isEncodedBy>
              <bqbiol:isDescribedBy>
                <rdf:Bag>
                  <rdf:li rdf:resource="http://identifiers.org/pubmed/9852119"/>
                </rdf:Bag>
              </bqbiol:isDescribedBy>
            </rdf:Description>
          </rdf:RDF>
        </annotation>
        <listOfReactants>
          <speciesReference metaid="e184718f-e0ce-4a5b-9364-e16ae8ea36f0" species="M_amet_c" stoichiometry="1"/>
          <speciesReference metaid="_68374eab-de31-4d6b-8a2a-ea1e7dfb0565" species="M_srtn_c" stoichiometry="1"/>
        </listOfReactants>
        <listOfProducts>
          <speciesReference metaid="_99ac3953-fa1d-4ac3-9495-d7c7d06f54e4" species="M_ahcys_c" stoichiometry="1"/>
          <speciesReference metaid="_85d1451e-f85b-4f29-bf04-d4bece2e2c16" species="M_nmsrtn_c" stoichiometry="1"/>
        </listOfProducts>
        <listOfModifiers>
          <modifierSpeciesReference metaid="_66856e43-13e9-4b54-b030-97671b21ffa6" species="M_nmtrpta_c"/>
          <modifierSpeciesReference metaid="_6e92d764-c771-43e4-9e0b-fed3c0ff5a29" species="M_trypta_c"/>
          <modifierSpeciesReference metaid="_5a07f6c8-7efc-405c-9488-0e60ed889fde" species="M_srtn_c"/>
        </listOfModifiers>
        <kineticLaw metaid="_83fa3951-34b1-415a-a75e-57a8bc6286cd">
          <math xmlns="http://www.w3.org/1998/Math/MathML">
            <apply>
              <times/>
              <ci> Cytosol </ci>
              <apply>
                <divide/>
                <apply>
                  <times/>
                  <ci> IMNT_E_T </ci>
                  <ci> kcat_A </ci>
                  <ci> scaling </ci>
                  <ci> M_srtn_c </ci>
                  <ci> IMNT_Km_nmtrpta </ci>
                  <ci> IMNT_Km_trypta </ci>
                </apply>
                <apply>
                  <plus/>
                  <apply>
                    <times/>
                    <ci> IMNT_Km_srtn </ci>
                    <ci> IMNT_Km_nmtrpta </ci>
                    <ci> IMNT_Km_trypta </ci>
                  </apply>
                  <apply>
                    <times/>
                    <ci> IMNT_Km_nmtrpta </ci>
                    <ci> IMNT_Km_trypta </ci>
                    <ci> M_srtn_c </ci>
                  </apply>
                  <apply>
                    <times/>
                    <ci> IMNT_Km_srtn </ci>
                    <ci> IMNT_Km_trypta </ci>
                    <ci> M_nmtrpta_c </ci>
                  </apply>
                  <apply>
                    <times/>
                    <ci> IMNT_Km_srtn </ci>
                    <ci> IMNT_Km_nmtrpta </ci>
                    <ci> M_trypta_c </ci>
                  </apply>
                </apply>
              </apply>
            </apply>
          </math>
          <listOfParameters>
            <parameter metaid="_5fcd3b7d-e9c2-45dc-822d-826b4b2a6c37" id="kcat_A" name="kcat_A" value="0.044"/>
          </listOfParameters>
        </kineticLaw>
      </reaction>
      <reaction metaid="COPASI131" id="R01956_Kat2" name="KAT2_3HKyn" reversible="false">
        <annotation>
          <COPASI xmlns="http://www.copasi.org/static/sbml">
            <rdf:RDF xmlns:CopasiMT="http://www.copasi.org/RDF/MiriamTerms#" xmlns:dcterms="http://purl.org/dc/terms/" xmlns:rdf="http://www.w3.org/1999/02/22-rdf-syntax-ns#">
              <rdf:Description rdf:about="#COPASI131">
                <dcterms:bibliographicCitation>
                  <rdf:Bag>
                    <rdf:li>
                      <rdf:Description>
                        <CopasiMT:isDescribedBy rdf:resource="http://identifiers.org/pubmed/18620547"/>
                      </rdf:Description>
                    </rdf:li>
                  </rdf:Bag>
                </dcterms:bibliographicCitation>
                <CopasiMT:is>
                  <rdf:Bag>
                    <rdf:li rdf:resource="http://identifiers.org/kegg.reaction/R04171"/>
                  </rdf:Bag>
                </CopasiMT:is>
                <CopasiMT:is>
                  <rdf:Bag>
                    <rdf:li rdf:resource="http://identifiers.org/ec-code/2.6.1.7"/>
                  </rdf:Bag>
                </CopasiMT:is>
                <CopasiMT:isEncodedBy>
                  <rdf:Bag>
                    <rdf:li rdf:resource="http://identifiers.org/ncbigene/51166"/>
                  </rdf:Bag>
                </CopasiMT:isEncodedBy>
              </rdf:Description>
            </rdf:RDF>
          </COPASI>
          <rdf:RDF xmlns:rdf="http://www.w3.org/1999/02/22-rdf-syntax-ns#" xmlns:bqbiol="http://biomodels.net/biology-qualifiers/">
            <rdf:Description rdf:about="#COPASI131">
              <bqbiol:is>
                <rdf:Bag>
                  <rdf:li rdf:resource="http://identifiers.org/ec-code/2.6.1.7"/>
                </rdf:Bag>
              </bqbiol:is>
              <bqbiol:is>
                <rdf:Bag>
                  <rdf:li rdf:resource="http://identifiers.org/kegg.reaction/R04171"/>
                </rdf:Bag>
              </bqbiol:is>
              <bqbiol:isEncodedBy>
                <rdf:Bag>
                  <rdf:li rdf:resource="http://identifiers.org/ncbigene/51166"/>
                </rdf:Bag>
              </bqbiol:isEncodedBy>
              <bqbiol:isDescribedBy>
                <rdf:Bag>
                  <rdf:li rdf:resource="http://identifiers.org/pubmed/18620547"/>
                </rdf:Bag>
              </bqbiol:isDescribedBy>
            </rdf:Description>
          </rdf:RDF>
        </annotation>
        <listOfReactants>
          <speciesReference metaid="_91e063d9-0b0c-4d60-8c60-68b80aa3aaa3" species="M_hLkynr_c" stoichiometry="1"/>
          <speciesReference metaid="_05c4cc67-8d01-43e5-86f4-18b857808810" species="M_akg_c" stoichiometry="1"/>
        </listOfReactants>
        <listOfProducts>
          <speciesReference metaid="_4f24699d-0788-4ab2-a75d-f4e84aaabfec" species="M_Xanthurenate" stoichiometry="1"/>
          <speciesReference metaid="_38e92b7d-ef9c-4553-87f3-53e75ba180b9" species="M_glu_DASH_L_c" stoichiometry="1"/>
        </listOfProducts>
        <listOfModifiers>
          <modifierSpeciesReference metaid="_5be36d8a-c66a-4ac7-9246-1c1d0f88e3d6" species="M_Lkynr_c"/>
          <modifierSpeciesReference metaid="a495a64c-21c0-40d1-9c4e-eb5fe6c3b046" species="M_hLkynr_c"/>
        </listOfModifiers>
        <kineticLaw metaid="_3acf92a6-4985-42db-972e-a1efd9edf651">
          <math xmlns="http://www.w3.org/1998/Math/MathML">
            <apply>
              <times/>
              <ci> Cytosol </ci>
              <apply>
                <divide/>
                <apply>
                  <times/>
                  <ci> AADAT_E_T_kat2 </ci>
                  <ci> AADAT_kcat_hLkynr </ci>
                  <ci> scaling </ci>
                  <ci> M_hLkynr_c </ci>
                  <ci> AADAT_Km_Lkynr </ci>
                </apply>
                <apply>
                  <plus/>
                  <apply>
                    <times/>
                    <ci> AADAT_Km_hLkynr </ci>
                    <ci> AADAT_Km_Lkynr </ci>
                  </apply>
                  <apply>
                    <times/>
                    <ci> AADAT_Km_hLkynr </ci>
                    <ci> M_Lkynr_c </ci>
                  </apply>
                  <apply>
                    <times/>
                    <ci> AADAT_Km_Lkynr </ci>
                    <ci> M_hLkynr_c </ci>
                  </apply>
                </apply>
              </apply>
            </apply>
          </math>
        </kineticLaw>
      </reaction>
      <reaction metaid="COPASI132" id="R01956_Kat3" name="KAT3_3HKyn" reversible="false">
        <annotation>
          <COPASI xmlns="http://www.copasi.org/static/sbml">
            <rdf:RDF xmlns:CopasiMT="http://www.copasi.org/RDF/MiriamTerms#" xmlns:dcterms="http://purl.org/dc/terms/" xmlns:rdf="http://www.w3.org/1999/02/22-rdf-syntax-ns#">
              <rdf:Description rdf:about="#COPASI132">
                <dcterms:bibliographicCitation>
                  <rdf:Bag>
                    <rdf:li>
                      <rdf:Description>
                        <CopasiMT:isDescribedBy rdf:resource="http://identifiers.org/pubmed/18620547"/>
                      </rdf:Description>
                    </rdf:li>
                  </rdf:Bag>
                </dcterms:bibliographicCitation>
                <CopasiMT:is>
                  <rdf:Bag>
                    <rdf:li rdf:resource="http://identifiers.org/kegg.reaction/R04171"/>
                  </rdf:Bag>
                </CopasiMT:is>
                <CopasiMT:is>
                  <rdf:Bag>
                    <rdf:li rdf:resource="http://identifiers.org/ec-code/2.6.1.7"/>
                  </rdf:Bag>
                </CopasiMT:is>
                <CopasiMT:isEncodedBy>
                  <rdf:Bag>
                    <rdf:li rdf:resource="http://identifiers.org/ncbigene/56267"/>
                  </rdf:Bag>
                </CopasiMT:isEncodedBy>
              </rdf:Description>
            </rdf:RDF>
          </COPASI>
          <rdf:RDF xmlns:rdf="http://www.w3.org/1999/02/22-rdf-syntax-ns#" xmlns:bqbiol="http://biomodels.net/biology-qualifiers/">
            <rdf:Description rdf:about="#COPASI132">
              <bqbiol:is>
                <rdf:Bag>
                  <rdf:li rdf:resource="http://identifiers.org/kegg.reaction/R04171"/>
                </rdf:Bag>
              </bqbiol:is>
              <bqbiol:is>
                <rdf:Bag>
                  <rdf:li rdf:resource="http://identifiers.org/ec-code/2.6.1.7"/>
                </rdf:Bag>
              </bqbiol:is>
              <bqbiol:isEncodedBy>
                <rdf:Bag>
                  <rdf:li rdf:resource="http://identifiers.org/ncbigene/56267"/>
                </rdf:Bag>
              </bqbiol:isEncodedBy>
              <bqbiol:isDescribedBy>
                <rdf:Bag>
                  <rdf:li rdf:resource="http://identifiers.org/pubmed/18620547"/>
                </rdf:Bag>
              </bqbiol:isDescribedBy>
            </rdf:Description>
          </rdf:RDF>
        </annotation>
        <listOfReactants>
          <speciesReference metaid="_227d67b3-a579-4276-b1f2-4c85eb70729f" species="M_hLkynr_c" stoichiometry="1"/>
          <speciesReference metaid="c3777a13-72be-45c6-b7c2-6479309e6fcd" species="M_akg_c" stoichiometry="1"/>
        </listOfReactants>
        <listOfProducts>
          <speciesReference metaid="_9056a0ae-8d06-468f-9a1c-7c81cbd12f40" species="M_Xanthurenate" stoichiometry="1"/>
          <speciesReference metaid="_90a0b177-72b4-433b-8006-7827b7b8459f" species="M_glu_DASH_L_c" stoichiometry="1"/>
        </listOfProducts>
        <listOfModifiers>
          <modifierSpeciesReference metaid="_31b9a0ee-deba-44fa-bb00-a0d92318a60b" species="M_Lkynr_c"/>
          <modifierSpeciesReference metaid="_9e521b49-57f9-4a4c-ae40-08a03c449b7b" species="M_hLkynr_c"/>
        </listOfModifiers>
        <kineticLaw metaid="f0711d3c-474f-4120-8eaa-cfa9a77f659e">
          <math xmlns="http://www.w3.org/1998/Math/MathML">
            <apply>
              <times/>
              <ci> Cytosol </ci>
              <apply>
                <divide/>
                <apply>
                  <times/>
                  <ci> AADAT_E_T_kat3 </ci>
                  <ci> AADAT_kcat_hLkynr </ci>
                  <ci> scaling </ci>
                  <ci> M_hLkynr_c </ci>
                  <ci> AADAT_Km_Lkynr </ci>
                </apply>
                <apply>
                  <plus/>
                  <apply>
                    <times/>
                    <ci> AADAT_Km_hLkynr </ci>
                    <ci> AADAT_Km_Lkynr </ci>
                  </apply>
                  <apply>
                    <times/>
                    <ci> AADAT_Km_hLkynr </ci>
                    <ci> M_Lkynr_c </ci>
                  </apply>
                  <apply>
                    <times/>
                    <ci> AADAT_Km_Lkynr </ci>
                    <ci> M_hLkynr_c </ci>
                  </apply>
                </apply>
              </apply>
            </apply>
          </math>
        </kineticLaw>
      </reaction>
      <reaction metaid="COPASI133" id="R04171_Kat2" name="KAT2_L-Kyn" reversible="false">
        <annotation>
          <COPASI xmlns="http://www.copasi.org/static/sbml">
            <rdf:RDF xmlns:CopasiMT="http://www.copasi.org/RDF/MiriamTerms#" xmlns:dcterms="http://purl.org/dc/terms/" xmlns:rdf="http://www.w3.org/1999/02/22-rdf-syntax-ns#">
              <rdf:Description rdf:about="#COPASI133">
                <dcterms:bibliographicCitation>
                  <rdf:Bag>
                    <rdf:li>
                      <rdf:Description>
                        <CopasiMT:isDescribedBy rdf:resource="http://identifiers.org/pubmed/18620547"/>
                      </rdf:Description>
                    </rdf:li>
                  </rdf:Bag>
                </dcterms:bibliographicCitation>
                <CopasiMT:is>
                  <rdf:Bag>
                    <rdf:li rdf:resource="http://identifiers.org/kegg.reaction/R01956"/>
                  </rdf:Bag>
                </CopasiMT:is>
                <CopasiMT:is>
                  <rdf:Bag>
                    <rdf:li rdf:resource="http://identifiers.org/ec-code/2.6.1.7"/>
                  </rdf:Bag>
                </CopasiMT:is>
                <CopasiMT:isEncodedBy>
                  <rdf:Bag>
                    <rdf:li rdf:resource="http://identifiers.org/ncbigene/51166"/>
                  </rdf:Bag>
                </CopasiMT:isEncodedBy>
              </rdf:Description>
            </rdf:RDF>
          </COPASI>
          <rdf:RDF xmlns:rdf="http://www.w3.org/1999/02/22-rdf-syntax-ns#" xmlns:bqbiol="http://biomodels.net/biology-qualifiers/">
            <rdf:Description rdf:about="#COPASI133">
              <bqbiol:is>
                <rdf:Bag>
                  <rdf:li rdf:resource="http://identifiers.org/kegg.reaction/R01956"/>
                </rdf:Bag>
              </bqbiol:is>
              <bqbiol:is>
                <rdf:Bag>
                  <rdf:li rdf:resource="http://identifiers.org/ec-code/2.6.1.7"/>
                </rdf:Bag>
              </bqbiol:is>
              <bqbiol:isEncodedBy>
                <rdf:Bag>
                  <rdf:li rdf:resource="http://identifiers.org/ncbigene/51166"/>
                </rdf:Bag>
              </bqbiol:isEncodedBy>
              <bqbiol:isDescribedBy>
                <rdf:Bag>
                  <rdf:li rdf:resource="http://identifiers.org/pubmed/18620547"/>
                </rdf:Bag>
              </bqbiol:isDescribedBy>
            </rdf:Description>
          </rdf:RDF>
        </annotation>
        <listOfReactants>
          <speciesReference metaid="_75d7f6db-1b0b-4e53-9846-ab7fbdf9f284" species="M_Lkynr_c" stoichiometry="1"/>
          <speciesReference metaid="b83aebbe-c6c9-4e3d-854e-e347c2eff037" species="M_akg_c" stoichiometry="1"/>
        </listOfReactants>
        <listOfProducts>
          <speciesReference metaid="_1daa7a8a-e084-4e99-adb8-139e945e8042" species="M_kynate_c" stoichiometry="1"/>
          <speciesReference metaid="_7e99666e-e4af-4c08-bf35-eaf6ff15ad87" species="M_glu_DASH_L_c" stoichiometry="1"/>
        </listOfProducts>
        <listOfModifiers>
          <modifierSpeciesReference metaid="d85d8f11-4325-429d-ad5e-bbadb6242c07" species="M_hLkynr_c"/>
          <modifierSpeciesReference metaid="_983e23da-158d-4139-a0ce-e2d0e8d2287e" species="M_Lkynr_c"/>
        </listOfModifiers>
        <kineticLaw metaid="_6909a5e8-0e7e-48f8-ab40-7cd9b4cf0ffd">
          <math xmlns="http://www.w3.org/1998/Math/MathML">
            <apply>
              <times/>
              <ci> Cytosol </ci>
              <apply>
                <divide/>
                <apply>
                  <times/>
                  <ci> AADAT_E_T_kat2 </ci>
                  <ci> AADAT_kcat_Lkynr </ci>
                  <ci> scaling </ci>
                  <ci> M_Lkynr_c </ci>
                  <ci> AADAT_Km_hLkynr </ci>
                </apply>
                <apply>
                  <plus/>
                  <apply>
                    <times/>
                    <ci> AADAT_Km_Lkynr </ci>
                    <ci> AADAT_Km_hLkynr </ci>
                  </apply>
                  <apply>
                    <times/>
                    <ci> AADAT_Km_Lkynr </ci>
                    <ci> M_hLkynr_c </ci>
                  </apply>
                  <apply>
                    <times/>
                    <ci> AADAT_Km_hLkynr </ci>
                    <ci> M_Lkynr_c </ci>
                  </apply>
                </apply>
              </apply>
            </apply>
          </math>
        </kineticLaw>
      </reaction>
      <reaction metaid="COPASI134" id="R04171_Kat3" name="KAT3_L-Kyn" reversible="false">
        <annotation>
          <COPASI xmlns="http://www.copasi.org/static/sbml">
            <rdf:RDF xmlns:CopasiMT="http://www.copasi.org/RDF/MiriamTerms#" xmlns:dcterms="http://purl.org/dc/terms/" xmlns:rdf="http://www.w3.org/1999/02/22-rdf-syntax-ns#">
              <rdf:Description rdf:about="#COPASI134">
                <dcterms:bibliographicCitation>
                  <rdf:Bag>
                    <rdf:li>
                      <rdf:Description>
                        <CopasiMT:isDescribedBy rdf:resource="http://identifiers.org/pubmed/18620547"/>
                      </rdf:Description>
                    </rdf:li>
                  </rdf:Bag>
                </dcterms:bibliographicCitation>
                <CopasiMT:is>
                  <rdf:Bag>
                    <rdf:li rdf:resource="http://identifiers.org/kegg.reaction/R01956"/>
                  </rdf:Bag>
                </CopasiMT:is>
                <CopasiMT:is>
                  <rdf:Bag>
                    <rdf:li rdf:resource="http://identifiers.org/ec-code/2.6.1.7"/>
                  </rdf:Bag>
                </CopasiMT:is>
                <CopasiMT:isEncodedBy>
                  <rdf:Bag>
                    <rdf:li rdf:resource="http://identifiers.org/ncbigene/56267"/>
                  </rdf:Bag>
                </CopasiMT:isEncodedBy>
              </rdf:Description>
            </rdf:RDF>
          </COPASI>
          <rdf:RDF xmlns:rdf="http://www.w3.org/1999/02/22-rdf-syntax-ns#" xmlns:bqbiol="http://biomodels.net/biology-qualifiers/">
            <rdf:Description rdf:about="#COPASI134">
              <bqbiol:is>
                <rdf:Bag>
                  <rdf:li rdf:resource="http://identifiers.org/kegg.reaction/R01956"/>
                </rdf:Bag>
              </bqbiol:is>
              <bqbiol:is>
                <rdf:Bag>
                  <rdf:li rdf:resource="http://identifiers.org/ec-code/2.6.1.7"/>
                </rdf:Bag>
              </bqbiol:is>
              <bqbiol:isEncodedBy>
                <rdf:Bag>
                  <rdf:li rdf:resource="http://identifiers.org/ncbigene/56267"/>
                </rdf:Bag>
              </bqbiol:isEncodedBy>
              <bqbiol:isDescribedBy>
                <rdf:Bag>
                  <rdf:li rdf:resource="http://identifiers.org/pubmed/18620547"/>
                </rdf:Bag>
              </bqbiol:isDescribedBy>
            </rdf:Description>
          </rdf:RDF>
        </annotation>
        <listOfReactants>
          <speciesReference metaid="_8dd2fc17-1f24-4317-bdce-0c261a148d5c" species="M_Lkynr_c" stoichiometry="1"/>
          <speciesReference metaid="_886e17a3-ef94-428f-9fb4-8602c5c7be0c" species="M_akg_c" stoichiometry="1"/>
        </listOfReactants>
        <listOfProducts>
          <speciesReference metaid="_3f5c4832-e0ca-4b49-8be8-9085ade8e774" species="M_kynate_c" stoichiometry="1"/>
          <speciesReference metaid="_818e3952-1f56-4ee9-811e-9e0c2256cc42" species="M_glu_DASH_L_c" stoichiometry="1"/>
        </listOfProducts>
        <listOfModifiers>
          <modifierSpeciesReference metaid="_7a349540-297f-4315-9c8f-b951098d175e" species="M_hLkynr_c"/>
          <modifierSpeciesReference metaid="c39bd08e-8660-487e-8405-3280afa0e207" species="M_Lkynr_c"/>
        </listOfModifiers>
        <kineticLaw metaid="_594e34ea-ea4a-4b30-956d-c8a7f0d07f14">
          <math xmlns="http://www.w3.org/1998/Math/MathML">
            <apply>
              <times/>
              <ci> Cytosol </ci>
              <apply>
                <divide/>
                <apply>
                  <times/>
                  <ci> AADAT_E_T_kat3 </ci>
                  <ci> AADAT_kcat_Lkynr </ci>
                  <ci> scaling </ci>
                  <ci> M_Lkynr_c </ci>
                  <ci> AADAT_Km_hLkynr </ci>
                </apply>
                <apply>
                  <plus/>
                  <apply>
                    <times/>
                    <ci> AADAT_Km_Lkynr </ci>
                    <ci> AADAT_Km_hLkynr </ci>
                  </apply>
                  <apply>
                    <times/>
                    <ci> AADAT_Km_Lkynr </ci>
                    <ci> M_hLkynr_c </ci>
                  </apply>
                  <apply>
                    <times/>
                    <ci> AADAT_Km_hLkynr </ci>
                    <ci> M_Lkynr_c </ci>
                  </apply>
                </apply>
              </apply>
            </apply>
          </math>
        </kineticLaw>
      </reaction>
      <reaction metaid="COPASI135" id="R02908_Maob" name="MAOB_Serotonin" reversible="false">
        <annotation>
          <COPASI xmlns="http://www.copasi.org/static/sbml">
            <rdf:RDF xmlns:CopasiMT="http://www.copasi.org/RDF/MiriamTerms#" xmlns:dcterms="http://purl.org/dc/terms/" xmlns:rdf="http://www.w3.org/1999/02/22-rdf-syntax-ns#">
              <rdf:Description rdf:about="#COPASI135">
                <dcterms:bibliographicCitation>
                  <rdf:Bag>
                    <rdf:li>
                      <rdf:Description>
                        <CopasiMT:isDescribedBy rdf:resource="http://identifiers.org/pubmed/15848762"/>
                      </rdf:Description>
                    </rdf:li>
                  </rdf:Bag>
                </dcterms:bibliographicCitation>
                <CopasiMT:is>
                  <rdf:Bag>
                    <rdf:li rdf:resource="http://identifiers.org/kegg.reaction/R02908"/>
                  </rdf:Bag>
                </CopasiMT:is>
                <CopasiMT:is>
                  <rdf:Bag>
                    <rdf:li rdf:resource="http://identifiers.org/ec-code/1.4.3.4"/>
                  </rdf:Bag>
                </CopasiMT:is>
                <CopasiMT:isEncodedBy>
                  <rdf:Bag>
                    <rdf:li rdf:resource="http://identifiers.org/ncbigene/4129"/>
                  </rdf:Bag>
                </CopasiMT:isEncodedBy>
              </rdf:Description>
            </rdf:RDF>
          </COPASI>
          <rdf:RDF xmlns:rdf="http://www.w3.org/1999/02/22-rdf-syntax-ns#" xmlns:bqbiol="http://biomodels.net/biology-qualifiers/">
            <rdf:Description rdf:about="#COPASI135">
              <bqbiol:is>
                <rdf:Bag>
                  <rdf:li rdf:resource="http://identifiers.org/kegg.reaction/R02908"/>
                </rdf:Bag>
              </bqbiol:is>
              <bqbiol:is>
                <rdf:Bag>
                  <rdf:li rdf:resource="http://identifiers.org/ec-code/1.4.3.4"/>
                </rdf:Bag>
              </bqbiol:is>
              <bqbiol:isEncodedBy>
                <rdf:Bag>
                  <rdf:li rdf:resource="http://identifiers.org/ncbigene/4129"/>
                </rdf:Bag>
              </bqbiol:isEncodedBy>
              <bqbiol:isDescribedBy>
                <rdf:Bag>
                  <rdf:li rdf:resource="http://identifiers.org/pubmed/15848762"/>
                </rdf:Bag>
              </bqbiol:isDescribedBy>
            </rdf:Description>
          </rdf:RDF>
        </annotation>
        <listOfReactants>
          <speciesReference metaid="_14edabec-405b-4f4c-b1c1-5fb5028e6a98" species="M_srtn_c" stoichiometry="1"/>
          <speciesReference metaid="eefbd33e-e8f1-4552-bde2-6f03638d8430" species="M_h2o_c" stoichiometry="1"/>
          <speciesReference metaid="_4e3f22b6-a23c-403d-b68f-ed0d96b15797" species="M_o2_c" stoichiometry="1"/>
        </listOfReactants>
        <listOfProducts>
          <speciesReference metaid="aaeab3b3-2016-4c5c-8914-b29e6b79215f" species="M_5hoxindact_c" stoichiometry="1"/>
          <speciesReference metaid="caa0ace0-f2aa-4543-8274-87519a52dbfc" species="M_h2o2_c" stoichiometry="1"/>
          <speciesReference metaid="_918b3f25-2689-4f01-b8bb-5555b592c25b" species="M_nh4_c" stoichiometry="1"/>
        </listOfProducts>
        <listOfModifiers>
          <modifierSpeciesReference metaid="fc5db3e7-ad1f-4d03-8278-976fdb1bfa42" species="M_trypta_c"/>
          <modifierSpeciesReference metaid="_8df50532-0cee-4bfa-adff-516ad337041e" species="M_5hxkyn_c"/>
          <modifierSpeciesReference metaid="_7e70fadf-2c57-4f5c-9326-13b3c9c38194" species="M_srtn_c"/>
        </listOfModifiers>
        <kineticLaw metaid="_4d3955a0-ca6a-4357-bb68-2abce3f95f47">
          <math xmlns="http://www.w3.org/1998/Math/MathML">
            <apply>
              <times/>
              <ci> Cytosol </ci>
              <apply>
                <divide/>
                <apply>
                  <times/>
                  <ci> MAOB_E_T </ci>
                  <ci> kcat_B </ci>
                  <ci> scaling </ci>
                  <ci> M_srtn_c </ci>
                  <ci> MAO_Km_trypta </ci>
                </apply>
                <apply>
                  <plus/>
                  <apply>
                    <times/>
                    <ci> MAO_Km_srtn </ci>
                    <ci> MAO_Km_trypta </ci>
                  </apply>
                  <apply>
                    <times/>
                    <ci> MAO_Km_srtn </ci>
                    <ci> M_trypta_c </ci>
                  </apply>
                  <apply>
                    <times/>
                    <ci> MAO_Km_trypta </ci>
                    <ci> M_srtn_c </ci>
                  </apply>
                </apply>
              </apply>
            </apply>
          </math>
          <listOfParameters>
            <parameter metaid="_3913eb89-24fc-4669-b7a9-3f86a9a341a8" id="kcat_B" name="kcat_B" value="18.6"/>
          </listOfParameters>
        </kineticLaw>
      </reaction>
      <reaction metaid="COPASI136" id="R02173_Maob" name="MAOB_Trypta" reversible="false">
        <annotation>
          <COPASI xmlns="http://www.copasi.org/static/sbml">
            <rdf:RDF xmlns:CopasiMT="http://www.copasi.org/RDF/MiriamTerms#" xmlns:dcterms="http://purl.org/dc/terms/" xmlns:rdf="http://www.w3.org/1999/02/22-rdf-syntax-ns#">
              <rdf:Description rdf:about="#COPASI136">
                <dcterms:bibliographicCitation>
                  <rdf:Bag>
                    <rdf:li>
                      <rdf:Description>
                        <CopasiMT:isDescribedBy rdf:resource="http://identifiers.org/pubmed/11754741"/>
                      </rdf:Description>
                    </rdf:li>
                  </rdf:Bag>
                </dcterms:bibliographicCitation>
                <CopasiMT:is>
                  <rdf:Bag>
                    <rdf:li rdf:resource="http://identifiers.org/kegg.reaction/R02173"/>
                  </rdf:Bag>
                </CopasiMT:is>
                <CopasiMT:is>
                  <rdf:Bag>
                    <rdf:li rdf:resource="http://identifiers.org/ec-code/1.4.3.4"/>
                  </rdf:Bag>
                </CopasiMT:is>
                <CopasiMT:isEncodedBy>
                  <rdf:Bag>
                    <rdf:li rdf:resource="http://identifiers.org/ncbigene/4129"/>
                  </rdf:Bag>
                </CopasiMT:isEncodedBy>
              </rdf:Description>
            </rdf:RDF>
          </COPASI>
          <rdf:RDF xmlns:rdf="http://www.w3.org/1999/02/22-rdf-syntax-ns#" xmlns:bqbiol="http://biomodels.net/biology-qualifiers/">
            <rdf:Description rdf:about="#COPASI136">
              <bqbiol:is>
                <rdf:Bag>
                  <rdf:li rdf:resource="http://identifiers.org/ec-code/1.4.3.4"/>
                </rdf:Bag>
              </bqbiol:is>
              <bqbiol:is>
                <rdf:Bag>
                  <rdf:li rdf:resource="http://identifiers.org/kegg.reaction/R02173"/>
                </rdf:Bag>
              </bqbiol:is>
              <bqbiol:isEncodedBy>
                <rdf:Bag>
                  <rdf:li rdf:resource="http://identifiers.org/ncbigene/4129"/>
                </rdf:Bag>
              </bqbiol:isEncodedBy>
              <bqbiol:isDescribedBy>
                <rdf:Bag>
                  <rdf:li rdf:resource="http://identifiers.org/pubmed/11754741"/>
                </rdf:Bag>
              </bqbiol:isDescribedBy>
            </rdf:Description>
          </rdf:RDF>
        </annotation>
        <listOfReactants>
          <speciesReference metaid="f1d90c5a-bb71-4cd7-be07-22d503fd67b9" species="M_trypta_c" stoichiometry="1"/>
          <speciesReference metaid="a81c2514-ab9b-4028-a716-1fd96a1b5d6c" species="M_h2o_c" stoichiometry="1"/>
          <speciesReference metaid="_1c71e1e2-8da5-4c06-b2b0-00407a0ab58e" species="M_o2_c" stoichiometry="1"/>
        </listOfReactants>
        <listOfProducts>
          <speciesReference metaid="e47eddd9-384f-410f-824c-7721597981e5" species="M_id3acald_c" stoichiometry="1"/>
          <speciesReference metaid="c31a384a-140b-47fe-9c6b-8cb6cb0f4a6b" species="M_nh4_c" stoichiometry="1"/>
          <speciesReference metaid="_7b96c60c-344f-4502-b121-6e71388fc0cf" species="M_h2o2_c" stoichiometry="1"/>
        </listOfProducts>
        <listOfModifiers>
          <modifierSpeciesReference metaid="f3a59017-f8ab-4e27-9cd8-5f8fcc27d1e4" species="M_srtn_c"/>
          <modifierSpeciesReference metaid="_0b8a138a-9a12-45d9-8d4b-beebc4305517" species="M_trypta_c"/>
        </listOfModifiers>
        <kineticLaw metaid="_44bd1a06-80b9-4109-83c2-451a07097a96">
          <math xmlns="http://www.w3.org/1998/Math/MathML">
            <apply>
              <times/>
              <ci> Cytosol </ci>
              <apply>
                <divide/>
                <apply>
                  <times/>
                  <ci> MAOB_E_T </ci>
                  <ci> kcat_B </ci>
                  <ci> scaling </ci>
                  <ci> M_trypta_c </ci>
                  <ci> MAO_Km_srtn </ci>
                </apply>
                <apply>
                  <plus/>
                  <apply>
                    <times/>
                    <ci> MAO_Km_trypta </ci>
                    <ci> MAO_Km_srtn </ci>
                  </apply>
                  <apply>
                    <times/>
                    <ci> MAO_Km_trypta </ci>
                    <ci> M_srtn_c </ci>
                  </apply>
                  <apply>
                    <times/>
                    <ci> MAO_Km_srtn </ci>
                    <ci> M_trypta_c </ci>
                  </apply>
                </apply>
              </apply>
            </apply>
          </math>
          <listOfParameters>
            <parameter metaid="_9f791691-5235-481b-8141-bcc5ea3455f1" id="kcat_B" name="kcat_B" value="3.5"/>
          </listOfParameters>
        </kineticLaw>
      </reaction>
      <reaction metaid="COPASI137" id="AANAT_Trypta" name="AANAT_Trypta" reversible="false">
        <annotation>
          <COPASI xmlns="http://www.copasi.org/static/sbml">
            <rdf:RDF xmlns:CopasiMT="http://www.copasi.org/RDF/MiriamTerms#" xmlns:dcterms="http://purl.org/dc/terms/" xmlns:rdf="http://www.w3.org/1999/02/22-rdf-syntax-ns#">
              <rdf:Description rdf:about="#COPASI137">
                <dcterms:bibliographicCitation>
                  <rdf:Bag>
                    <rdf:li>
                      <rdf:Description>
                        <CopasiMT:isDescribedBy rdf:resource="http://identifiers.org/pubmed/15477086"/>
                      </rdf:Description>
                    </rdf:li>
                  </rdf:Bag>
                </dcterms:bibliographicCitation>
                <dcterms:bibliographicCitation>
                  <rdf:Bag>
                    <rdf:li>
                      <rdf:Description>
                        <CopasiMT:isDescribedBy rdf:resource="http://identifiers.org/pubmed/18771288"/>
                      </rdf:Description>
                    </rdf:li>
                  </rdf:Bag>
                </dcterms:bibliographicCitation>
                <dcterms:created>
                  <rdf:Description>
                    <dcterms:W3CDTF>2015-11-23T12:26:14Z</dcterms:W3CDTF>
                  </rdf:Description>
                </dcterms:created>
                <CopasiMT:is>
                  <rdf:Bag>
                    <rdf:li rdf:resource="http://identifiers.org/ec-code/2.3.1.87"/>
                  </rdf:Bag>
                </CopasiMT:is>
                <CopasiMT:isEncodedBy>
                  <rdf:Bag>
                    <rdf:li rdf:resource="http://identifiers.org/ncbigene/15"/>
                  </rdf:Bag>
                </CopasiMT:isEncodedBy>
              </rdf:Description>
            </rdf:RDF>
          </COPASI>
          <rdf:RDF xmlns:rdf="http://www.w3.org/1999/02/22-rdf-syntax-ns#" xmlns:bqbiol="http://biomodels.net/biology-qualifiers/">
            <rdf:Description rdf:about="#COPASI137">
              <bqbiol:is>
                <rdf:Bag>
                  <rdf:li rdf:resource="http://identifiers.org/ec-code/2.3.1.87"/>
                </rdf:Bag>
              </bqbiol:is>
              <bqbiol:isEncodedBy>
                <rdf:Bag>
                  <rdf:li rdf:resource="http://identifiers.org/ncbigene/15"/>
                </rdf:Bag>
              </bqbiol:isEncodedBy>
              <bqbiol:isDescribedBy>
                <rdf:Bag>
                  <rdf:li rdf:resource="http://identifiers.org/pubmed/18771288"/>
                </rdf:Bag>
              </bqbiol:isDescribedBy>
              <bqbiol:isDescribedBy>
                <rdf:Bag>
                  <rdf:li rdf:resource="http://identifiers.org/pubmed/15477086"/>
                </rdf:Bag>
              </bqbiol:isDescribedBy>
            </rdf:Description>
          </rdf:RDF>
        </annotation>
        <listOfReactants>
          <speciesReference metaid="_3dc6a09a-cdb5-4cc7-a658-50175caa1266" species="M_accoa_c" stoichiometry="1"/>
          <speciesReference metaid="c768c5ad-7e11-45bb-91f9-ae3c1aec4e24" species="M_trypta_c" stoichiometry="1"/>
        </listOfReactants>
        <listOfProducts>
          <speciesReference metaid="_4ef3ed07-3b47-4528-8a7d-913d2a2e89c4" species="M_Nactrypta_c" stoichiometry="1"/>
          <speciesReference metaid="_3b094b54-6653-4c94-a3e7-5e672c32af8d" species="M_coa_c" stoichiometry="1"/>
          <speciesReference metaid="c5882525-63c7-4006-817a-a5042a3d7420" species="M_h_c" stoichiometry="1"/>
        </listOfProducts>
        <listOfModifiers>
          <modifierSpeciesReference metaid="c656ec68-4cb2-4ba7-a30f-4a01e67476df" species="M_srtn_c"/>
          <modifierSpeciesReference metaid="_0c5a1147-0e95-4e6d-97d9-36cedd384d25" species="M_trypta_c"/>
        </listOfModifiers>
        <kineticLaw metaid="_6cfb2fdd-050a-4c73-8f82-eaa21e97ecfb">
          <math xmlns="http://www.w3.org/1998/Math/MathML">
            <apply>
              <times/>
              <ci> Cytosol </ci>
              <apply>
                <divide/>
                <apply>
                  <times/>
                  <ci> AANAT_E_T </ci>
                  <ci> kcat_B </ci>
                  <ci> scaling </ci>
                  <ci> M_trypta_c </ci>
                  <ci> AANAT_Km_Srtn </ci>
                </apply>
                <apply>
                  <plus/>
                  <apply>
                    <times/>
                    <ci> AANAT_Km_trypta </ci>
                    <ci> AANAT_Km_Srtn </ci>
                  </apply>
                  <apply>
                    <times/>
                    <ci> AANAT_Km_trypta </ci>
                    <ci> M_srtn_c </ci>
                  </apply>
                  <apply>
                    <times/>
                    <ci> AANAT_Km_Srtn </ci>
                    <ci> M_trypta_c </ci>
                  </apply>
                </apply>
              </apply>
            </apply>
          </math>
          <listOfParameters>
            <parameter metaid="_90c0a86c-410f-4c4d-97c0-824a22ea2716" id="kcat_B" name="kcat_B" value="25.9"/>
          </listOfParameters>
        </kineticLaw>
      </reaction>
      <reaction metaid="COPASI138" id="R01814_Tph2" name="TPH2" reversible="false">
        <annotation>
          <COPASI xmlns="http://www.copasi.org/static/sbml">
            <rdf:RDF xmlns:CopasiMT="http://www.copasi.org/RDF/MiriamTerms#" xmlns:dcterms="http://purl.org/dc/terms/" xmlns:rdf="http://www.w3.org/1999/02/22-rdf-syntax-ns#">
              <rdf:Description rdf:about="#COPASI138">
                <dcterms:bibliographicCitation>
                  <rdf:Bag>
                    <rdf:li>
                      <rdf:Description>
                        <CopasiMT:isDescribedBy rdf:resource="http://identifiers.org/pubmed/15663479"/>
                      </rdf:Description>
                    </rdf:li>
                  </rdf:Bag>
                </dcterms:bibliographicCitation>
                <dcterms:bibliographicCitation>
                  <rdf:Bag>
                    <rdf:li>
                      <rdf:Description>
                        <CopasiMT:isDescribedBy rdf:resource="http://identifiers.org/pubmed/19816759"/>
                      </rdf:Description>
                    </rdf:li>
                  </rdf:Bag>
                </dcterms:bibliographicCitation>
                <CopasiMT:is>
                  <rdf:Bag>
                    <rdf:li rdf:resource="http://identifiers.org/kegg.reaction/R01814"/>
                  </rdf:Bag>
                </CopasiMT:is>
                <CopasiMT:is>
                  <rdf:Bag>
                    <rdf:li rdf:resource="http://identifiers.org/ec-code/1.14.16.4"/>
                  </rdf:Bag>
                </CopasiMT:is>
                <CopasiMT:isEncodedBy>
                  <rdf:Bag>
                    <rdf:li rdf:resource="http://identifiers.org/ncbigene/121278"/>
                  </rdf:Bag>
                </CopasiMT:isEncodedBy>
              </rdf:Description>
            </rdf:RDF>
          </COPASI>
          <rdf:RDF xmlns:rdf="http://www.w3.org/1999/02/22-rdf-syntax-ns#" xmlns:bqbiol="http://biomodels.net/biology-qualifiers/">
            <rdf:Description rdf:about="#COPASI138">
              <bqbiol:is>
                <rdf:Bag>
                  <rdf:li rdf:resource="http://identifiers.org/ec-code/1.14.16.4"/>
                </rdf:Bag>
              </bqbiol:is>
              <bqbiol:is>
                <rdf:Bag>
                  <rdf:li rdf:resource="http://identifiers.org/kegg.reaction/R01814"/>
                </rdf:Bag>
              </bqbiol:is>
              <bqbiol:isEncodedBy>
                <rdf:Bag>
                  <rdf:li rdf:resource="http://identifiers.org/ncbigene/121278"/>
                </rdf:Bag>
              </bqbiol:isEncodedBy>
              <bqbiol:isDescribedBy>
                <rdf:Bag>
                  <rdf:li rdf:resource="http://identifiers.org/pubmed/19816759"/>
                </rdf:Bag>
              </bqbiol:isDescribedBy>
              <bqbiol:isDescribedBy>
                <rdf:Bag>
                  <rdf:li rdf:resource="http://identifiers.org/pubmed/15663479"/>
                </rdf:Bag>
              </bqbiol:isDescribedBy>
            </rdf:Description>
          </rdf:RDF>
        </annotation>
        <listOfReactants>
          <speciesReference metaid="_5a97ddae-e9e8-4bc6-9ff3-f40dd31833d9" species="M_thbpt" stoichiometry="1"/>
          <speciesReference metaid="_2534f073-2cdc-4447-9a1d-db93cb28d403" species="M_trp_DASH_L_c" stoichiometry="1"/>
          <speciesReference metaid="_2c7785f4-7eac-4398-88ba-84eb6fc47eb7" species="M_o2_c" stoichiometry="1"/>
        </listOfReactants>
        <listOfProducts>
          <speciesReference metaid="a0de1c5b-4404-487a-81c6-d8bce31074b9" species="M_5htrp_c" stoichiometry="1"/>
          <speciesReference metaid="c43e70b8-2d59-4a59-82c7-19d895b0379f" species="M_dhbpt_c" stoichiometry="1"/>
          <speciesReference metaid="_20247c17-fa21-4dfa-88f7-a59899f32f8a" species="M_h2o_c" stoichiometry="1"/>
        </listOfProducts>
        <listOfModifiers>
          <modifierSpeciesReference metaid="_16839875-db74-4843-810a-997125de2474" species="M_o2_c"/>
          <modifierSpeciesReference metaid="_498482b5-1b50-48f5-b867-9e90a3b93957" species="M_thbpt"/>
          <modifierSpeciesReference metaid="_493746e5-e4b1-45a7-ab28-9f34b237e5b2" species="M_trp_DASH_L_c"/>
        </listOfModifiers>
        <kineticLaw metaid="_81729f3d-dc31-448a-a006-d960e1dee4e7">
          <math xmlns="http://www.w3.org/1998/Math/MathML">
            <apply>
              <times/>
              <ci> Cytosol </ci>
              <apply>
                <divide/>
                <apply>
                  <times/>
                  <ci> kcat </ci>
                  <ci> E_T </ci>
                  <ci> M_trp_DASH_L_c </ci>
                  <ci> M_o2_c </ci>
                  <ci> M_thbpt </ci>
                  <ci> scaling </ci>
                </apply>
                <apply>
                  <plus/>
                  <apply>
                    <times/>
                    <ci> Ka </ci>
                    <ci> Kb </ci>
                  </apply>
                  <apply>
                    <times/>
                    <ci> Kb </ci>
                    <ci> M_trp_DASH_L_c </ci>
                  </apply>
                  <apply>
                    <times/>
                    <ci> Ka </ci>
                    <ci> M_o2_c </ci>
                  </apply>
                  <apply>
                    <times/>
                    <ci> M_trp_DASH_L_c </ci>
                    <ci> M_o2_c </ci>
                  </apply>
                </apply>
              </apply>
            </apply>
          </math>
          <listOfParameters>
            <parameter metaid="_862706db-5149-4b30-b467-26fe64f1c1e3" id="E_T" name="E_T" value="235.128"/>
            <parameter metaid="_0a8873ad-bc78-4880-8d34-c8bfe23dc308" id="Ka" name="Ka" value="0.0403"/>
            <parameter metaid="bd8bd8e0-d918-49b7-a0d7-e9813293989f" id="Kb" name="Kb" value="0.273"/>
            <parameter metaid="e0a04ab3-4bf7-44b8-a468-8b474aecc346" id="kcat" name="kcat" value="0.18"/>
          </listOfParameters>
        </kineticLaw>
      </reaction>
      <reaction metaid="COPASI139" id="TRPtrans_Slc7a8" name="Tryptophan_Transport Slc7a8" reversible="true">
        <annotation>
          <COPASI xmlns="http://www.copasi.org/static/sbml">
            <rdf:RDF xmlns:CopasiMT="http://www.copasi.org/RDF/MiriamTerms#" xmlns:dcterms="http://purl.org/dc/terms/" xmlns:rdf="http://www.w3.org/1999/02/22-rdf-syntax-ns#">
              <rdf:Description rdf:about="#COPASI139">
                <dcterms:bibliographicCitation>
                  <rdf:Bag>
                    <rdf:li>
                      <rdf:Description>
                        <CopasiMT:isDescribedBy rdf:resource="http://identifiers.org/pubmed/2872885"/>
                      </rdf:Description>
                    </rdf:li>
                  </rdf:Bag>
                </dcterms:bibliographicCitation>
                <CopasiMT:is>
                  <rdf:Bag>
                    <rdf:li rdf:resource="http://identifiers.org/uniprot/Q9UHI5"/>
                  </rdf:Bag>
                </CopasiMT:is>
                <CopasiMT:isEncodedBy>
                  <rdf:Bag>
                    <rdf:li rdf:resource="http://identifiers.org/ncbigene/23428"/>
                  </rdf:Bag>
                </CopasiMT:isEncodedBy>
              </rdf:Description>
            </rdf:RDF>
          </COPASI>
          <rdf:RDF xmlns:rdf="http://www.w3.org/1999/02/22-rdf-syntax-ns#" xmlns:bqbiol="http://biomodels.net/biology-qualifiers/">
            <rdf:Description rdf:about="#COPASI139">
              <bqbiol:is>
                <rdf:Bag>
                  <rdf:li rdf:resource="http://identifiers.org/uniprot/Q9UHI5"/>
                </rdf:Bag>
              </bqbiol:is>
              <bqbiol:isEncodedBy>
                <rdf:Bag>
                  <rdf:li rdf:resource="http://identifiers.org/ncbigene/23428"/>
                </rdf:Bag>
              </bqbiol:isEncodedBy>
              <bqbiol:isDescribedBy>
                <rdf:Bag>
                  <rdf:li rdf:resource="http://identifiers.org/pubmed/2872885"/>
                </rdf:Bag>
              </bqbiol:isDescribedBy>
            </rdf:Description>
          </rdf:RDF>
        </annotation>
        <listOfReactants>
          <speciesReference metaid="_1b4aaa62-6869-47db-b4ab-5f172aa79168" species="TRP_ex" stoichiometry="1"/>
        </listOfReactants>
        <listOfProducts>
          <speciesReference metaid="d7535e66-7e28-44f1-89f7-764987dea373" species="M_trp_DASH_L_c" stoichiometry="1"/>
        </listOfProducts>
        <listOfModifiers>
          <modifierSpeciesReference metaid="a5aeed50-b49c-45d0-acf4-d3c93a2dc0b2" species="M_Lkynr_ex"/>
          <modifierSpeciesReference metaid="_314c2eff-067a-4be5-91dd-fc11632fa0eb" species="M_Lkynr_c"/>
          <modifierSpeciesReference metaid="_4b43580e-bcca-4bf0-bc55-6b6340d383f4" species="M_trp_DASH_L_c"/>
          <modifierSpeciesReference metaid="_6e58c86b-9164-4511-ab1b-05e9d8d4592e" species="TRP_ex"/>
        </listOfModifiers>
        <kineticLaw metaid="_55e8cf03-59b2-479d-97b5-9a29346a8c39">
          <math xmlns="http://www.w3.org/1998/Math/MathML">
            <apply>
              <times/>
              <ci> Cytosol </ci>
              <apply>
                <divide/>
                <apply>
                  <times/>
                  <ci> scaling </ci>
                  <apply>
                    <minus/>
                    <apply>
                      <divide/>
                      <apply>
                        <times/>
                        <ci> Transporter_E_T_Slc7a8 </ci>
                        <ci> Transporter_kcat_Trp </ci>
                        <ci> TRP_ex </ci>
                      </apply>
                      <ci> Transporter_Km_Trp_Slc7a8 </ci>
                    </apply>
                    <apply>
                      <divide/>
                      <apply>
                        <times/>
                        <ci> Transporter_E_T_Slc7a8 </ci>
                        <ci> Transporter_kcat_Trp </ci>
                        <ci> M_trp_DASH_L_c </ci>
                      </apply>
                      <ci> Transporter_Km_Trp_Slc7a8 </ci>
                    </apply>
                  </apply>
                </apply>
                <apply>
                  <plus/>
                  <cn> 1 </cn>
                  <apply>
                    <divide/>
                    <ci> TRP_ex </ci>
                    <ci> Transporter_Km_Trp_Slc7a8 </ci>
                  </apply>
                  <apply>
                    <divide/>
                    <ci> M_Lkynr_ex </ci>
                    <ci> Transporter_Km_Lkynr </ci>
                  </apply>
                  <apply>
                    <divide/>
                    <ci> M_trp_DASH_L_c </ci>
                    <ci> Transporter_Km_Trp_Slc7a8 </ci>
                  </apply>
                  <apply>
                    <divide/>
                    <ci> M_Lkynr_c </ci>
                    <ci> Transporter_Km_Lkynr </ci>
                  </apply>
                </apply>
              </apply>
            </apply>
          </math>
        </kineticLaw>
      </reaction>
      <reaction metaid="COPASI140" id="Lkynr_trans_Slc7a5" name="Lkynr_Transporter_Slc7a5" reversible="true">
        <annotation>
          <COPASI xmlns="http://www.copasi.org/static/sbml">
            <rdf:RDF xmlns:CopasiMT="http://www.copasi.org/RDF/MiriamTerms#" xmlns:dcterms="http://purl.org/dc/terms/" xmlns:rdf="http://www.w3.org/1999/02/22-rdf-syntax-ns#">
              <rdf:Description rdf:about="#COPASI140">
                <dcterms:bibliographicCitation>
                  <rdf:Bag>
                    <rdf:li>
                      <rdf:Description>
                        <CopasiMT:isDescribedBy rdf:resource="http://identifiers.org/pubmed/2723766"/>
                      </rdf:Description>
                    </rdf:li>
                  </rdf:Bag>
                </dcterms:bibliographicCitation>
                <dcterms:bibliographicCitation>
                  <rdf:Bag>
                    <rdf:li>
                      <rdf:Description>
                        <CopasiMT:isDescribedBy rdf:resource="http://identifiers.org/pubmed/2872885"/>
                      </rdf:Description>
                    </rdf:li>
                  </rdf:Bag>
                </dcterms:bibliographicCitation>
                <CopasiMT:is>
                  <rdf:Bag>
                    <rdf:li rdf:resource="http://identifiers.org/uniprot/Q01650"/>
                  </rdf:Bag>
                </CopasiMT:is>
                <CopasiMT:is>
                  <rdf:Bag>
                    <rdf:li rdf:resource="http://identifiers.org/ncbigene/8140"/>
                  </rdf:Bag>
                </CopasiMT:is>
              </rdf:Description>
            </rdf:RDF>
          </COPASI>
          <rdf:RDF xmlns:rdf="http://www.w3.org/1999/02/22-rdf-syntax-ns#" xmlns:bqbiol="http://biomodels.net/biology-qualifiers/">
            <rdf:Description rdf:about="#COPASI140">
              <bqbiol:is>
                <rdf:Bag>
                  <rdf:li rdf:resource="http://identifiers.org/ncbigene/8140"/>
                </rdf:Bag>
              </bqbiol:is>
              <bqbiol:is>
                <rdf:Bag>
                  <rdf:li rdf:resource="http://identifiers.org/uniprot/Q01650"/>
                </rdf:Bag>
              </bqbiol:is>
              <bqbiol:isDescribedBy>
                <rdf:Bag>
                  <rdf:li rdf:resource="http://identifiers.org/pubmed/2723766"/>
                </rdf:Bag>
              </bqbiol:isDescribedBy>
              <bqbiol:isDescribedBy>
                <rdf:Bag>
                  <rdf:li rdf:resource="http://identifiers.org/pubmed/2872885"/>
                </rdf:Bag>
              </bqbiol:isDescribedBy>
            </rdf:Description>
          </rdf:RDF>
        </annotation>
        <listOfReactants>
          <speciesReference metaid="_1fd29471-b435-4c1d-b665-2aee8182024d" species="M_Lkynr_c" stoichiometry="1"/>
        </listOfReactants>
        <listOfProducts>
          <speciesReference metaid="_8deb3b3e-4555-4b1d-9ec7-d1594d3cc9fe" species="M_Lkynr_ex" stoichiometry="1"/>
        </listOfProducts>
        <listOfModifiers>
          <modifierSpeciesReference metaid="ee988a4a-68b7-45f9-9bfe-a9811db45b34" species="M_trp_DASH_L_c"/>
          <modifierSpeciesReference metaid="_84c103e6-9910-4cd3-8c01-9864a57cef6d" species="TRP_ex"/>
          <modifierSpeciesReference metaid="_14b7ed30-a11d-4c55-8fb3-8eb3862def4d" species="M_Lkynr_c"/>
          <modifierSpeciesReference metaid="e04c20d5-dbf9-4bb9-8a4e-323e0eaa935f" species="M_Lkynr_ex"/>
        </listOfModifiers>
        <kineticLaw metaid="b9e5bb2e-3c1f-4dbf-9d52-29850ff4747b">
          <math xmlns="http://www.w3.org/1998/Math/MathML">
            <apply>
              <times/>
              <ci> Cytosol </ci>
              <apply>
                <divide/>
                <apply>
                  <times/>
                  <ci> scaling </ci>
                  <apply>
                    <minus/>
                    <apply>
                      <divide/>
                      <apply>
                        <times/>
                        <ci> Transporter_E_T_Slc7a5 </ci>
                        <ci> Transporter_kcat_Lkynr </ci>
                        <ci> M_Lkynr_c </ci>
                      </apply>
                      <ci> Transporter_Km_Lkynr </ci>
                    </apply>
                    <apply>
                      <divide/>
                      <apply>
                        <times/>
                        <ci> Transporter_E_T_Slc7a5 </ci>
                        <ci> Transporter_kcat_Lkynr </ci>
                        <ci> M_Lkynr_ex </ci>
                      </apply>
                      <ci> Transporter_Km_Lkynr </ci>
                    </apply>
                  </apply>
                </apply>
                <apply>
                  <plus/>
                  <cn> 1 </cn>
                  <apply>
                    <divide/>
                    <ci> M_Lkynr_c </ci>
                    <ci> Transporter_Km_Lkynr </ci>
                  </apply>
                  <apply>
                    <divide/>
                    <ci> M_trp_DASH_L_c </ci>
                    <ci> Transporter_Km_Trp_Slc7a5 </ci>
                  </apply>
                  <apply>
                    <divide/>
                    <ci> M_Lkynr_ex </ci>
                    <ci> Transporter_Km_Lkynr </ci>
                  </apply>
                  <apply>
                    <divide/>
                    <ci> TRP_ex </ci>
                    <ci> Transporter_Km_Trp_Slc7a5 </ci>
                  </apply>
                </apply>
              </apply>
            </apply>
          </math>
        </kineticLaw>
      </reaction>
      <reaction metaid="COPASI141" id="Lkynr_trans_Slc7a8" name="Lkynr_Transporter_Slc7a8" reversible="true">
        <annotation>
          <COPASI xmlns="http://www.copasi.org/static/sbml">
            <rdf:RDF xmlns:CopasiMT="http://www.copasi.org/RDF/MiriamTerms#" xmlns:dcterms="http://purl.org/dc/terms/" xmlns:rdf="http://www.w3.org/1999/02/22-rdf-syntax-ns#">
              <rdf:Description rdf:about="#COPASI141">
                <dcterms:bibliographicCitation>
                  <rdf:Bag>
                    <rdf:li>
                      <rdf:Description>
                        <CopasiMT:isDescribedBy rdf:resource="http://identifiers.org/pubmed/2872885"/>
                      </rdf:Description>
                    </rdf:li>
                  </rdf:Bag>
                </dcterms:bibliographicCitation>
                <dcterms:bibliographicCitation>
                  <rdf:Bag>
                    <rdf:li>
                      <rdf:Description>
                        <CopasiMT:isDescribedBy rdf:resource="http://identifiers.org/pubmed/2723766"/>
                      </rdf:Description>
                    </rdf:li>
                  </rdf:Bag>
                </dcterms:bibliographicCitation>
                <CopasiMT:is>
                  <rdf:Bag>
                    <rdf:li rdf:resource="http://identifiers.org/uniprot/Q9UHI5"/>
                  </rdf:Bag>
                </CopasiMT:is>
                <CopasiMT:isEncodedBy>
                  <rdf:Bag>
                    <rdf:li rdf:resource="http://identifiers.org/ncbigene/23428"/>
                  </rdf:Bag>
                </CopasiMT:isEncodedBy>
              </rdf:Description>
            </rdf:RDF>
          </COPASI>
          <rdf:RDF xmlns:rdf="http://www.w3.org/1999/02/22-rdf-syntax-ns#" xmlns:bqbiol="http://biomodels.net/biology-qualifiers/">
            <rdf:Description rdf:about="#COPASI141">
              <bqbiol:is>
                <rdf:Bag>
                  <rdf:li rdf:resource="http://identifiers.org/uniprot/Q9UHI5"/>
                </rdf:Bag>
              </bqbiol:is>
              <bqbiol:isEncodedBy>
                <rdf:Bag>
                  <rdf:li rdf:resource="http://identifiers.org/ncbigene/23428"/>
                </rdf:Bag>
              </bqbiol:isEncodedBy>
              <bqbiol:isDescribedBy>
                <rdf:Bag>
                  <rdf:li rdf:resource="http://identifiers.org/pubmed/2723766"/>
                </rdf:Bag>
              </bqbiol:isDescribedBy>
              <bqbiol:isDescribedBy>
                <rdf:Bag>
                  <rdf:li rdf:resource="http://identifiers.org/pubmed/2872885"/>
                </rdf:Bag>
              </bqbiol:isDescribedBy>
            </rdf:Description>
          </rdf:RDF>
        </annotation>
        <listOfReactants>
          <speciesReference metaid="_3dd02246-386a-4551-a515-d812c7f34643" species="M_Lkynr_c" stoichiometry="1"/>
        </listOfReactants>
        <listOfProducts>
          <speciesReference metaid="_881ce60a-6768-42c8-9505-8faa0a9da021" species="M_Lkynr_ex" stoichiometry="1"/>
        </listOfProducts>
        <listOfModifiers>
          <modifierSpeciesReference metaid="_7d6d6297-08bc-437b-9a37-9a69182817a3" species="M_trp_DASH_L_c"/>
          <modifierSpeciesReference metaid="_70a86bcf-f9cd-400f-b267-8ffeb1676a85" species="TRP_ex"/>
          <modifierSpeciesReference metaid="_203aba27-5daa-46b7-a853-6bd6bfe4a622" species="M_Lkynr_c"/>
          <modifierSpeciesReference metaid="_244ecdf8-841e-49af-8046-4ae796dec6e7" species="M_Lkynr_ex"/>
        </listOfModifiers>
        <kineticLaw metaid="_90b49aef-49ff-488b-88f7-a0e073530c0d">
          <math xmlns="http://www.w3.org/1998/Math/MathML">
            <apply>
              <times/>
              <ci> Cytosol </ci>
              <apply>
                <divide/>
                <apply>
                  <times/>
                  <ci> scaling </ci>
                  <apply>
                    <minus/>
                    <apply>
                      <divide/>
                      <apply>
                        <times/>
                        <ci> Transporter_E_T_Slc7a8 </ci>
                        <ci> Transporter_kcat_Lkynr </ci>
                        <ci> M_Lkynr_c </ci>
                      </apply>
                      <ci> Transporter_Km_Lkynr </ci>
                    </apply>
                    <apply>
                      <divide/>
                      <apply>
                        <times/>
                        <ci> Transporter_E_T_Slc7a8 </ci>
                        <ci> Transporter_kcat_Lkynr </ci>
                        <ci> M_Lkynr_ex </ci>
                      </apply>
                      <ci> Transporter_Km_Lkynr </ci>
                    </apply>
                  </apply>
                </apply>
                <apply>
                  <plus/>
                  <cn> 1 </cn>
                  <apply>
                    <divide/>
                    <ci> M_Lkynr_c </ci>
                    <ci> Transporter_Km_Lkynr </ci>
                  </apply>
                  <apply>
                    <divide/>
                    <ci> M_trp_DASH_L_c </ci>
                    <ci> Transporter_Km_Trp_Slc7a8 </ci>
                  </apply>
                  <apply>
                    <divide/>
                    <ci> M_Lkynr_ex </ci>
                    <ci> Transporter_Km_Lkynr </ci>
                  </apply>
                  <apply>
                    <divide/>
                    <ci> TRP_ex </ci>
                    <ci> Transporter_Km_Trp_Slc7a8 </ci>
                  </apply>
                </apply>
              </apply>
            </apply>
          </math>
        </kineticLaw>
      </reaction>
    </listOfReactions>
  </model>
</sbml>
