# Supplementary material for: SBMLmod: a Python-based web application and web service for efficient data integration and model simulation
Source: BMC Bioinformatics. 2017 Jun 24;18:314. doi: 10.1186/s12859-017-1722-9 (PMC5483284; doi:10.1186/s12859-017-1722-9)
Supplement: Supplementary file 2 — S2 — example files. Zipped example files usable to review specific data file format or to check SBMLmod web application and service functionality. These files resemble the first use case with 32 tissues in the manuscript. Note that mapping files, the SBML model and the data file limited to 10 tissues, can also be downloaded from the web application (http://sbmlmod.uit.no) using the download link at the lower part of the webpage under ‘Example Files’. (ZIP 32 kb) [file 12859_2017_1722_MOESM2_ESM.zip › species_data.csv]

Species	Lung-rep1	Lung-rep2	Lung-rep3	Liver-rep1	Liver-rep2	Liver-rep3	Brain-rep1	Brain-rep2	Brain-rep3	Prostate-rep1	Prostate-rep2	Prostate-rep3	Heart-rep1	Heart-rep2	Heart-rep3	Placenta-rep1	Placenta-rep2	Placenta-rep3	Spleen-rep1	Spleen-rep2	Spleen-rep3	Kidney-rep1	Kidney-rep2	Kidney-rep3	Colon-rep1	Colon-rep2	Colon-rep3	Ovary-rep1	Ovary-rep2	Ovary-rep3
M_3HAA	5.52172e-06	1.15182e-05	3.87781e-06	3.1645e-06	5.74519e-06	1.8968e-06	1.06538e-07	5.47687e-07	1.36204e-07	3.69474e-07	1.05202e-07	7.17378e-07	6.33291e-07	5.94298e-07	8.60114e-07	1.64728e-07	4.26831e-07	3.22375e-07	6.38168e-06	4.5041e-06	7.4178e-06	1.56401e-05	6.6258e-06	2.08663e-05	9.43482e-07	1.47834e-06	1.25698e-06	2.10242e-05	4.85646e-05	1.15436e-05
M_3HKyn	7.33989e-06	1.40798e-05	1.37463e-05	1.01867e-05	2.09588e-05	7.45847e-06	3.74615e-06	6.51577e-06	2.14058e-06	4.59243e-06	1.4655e-06	5.08967e-06	5.92525e-05	2.44066e-05	2.13764e-05	7.09142e-06	1.25752e-05	1.03576e-05	3.4263e-05	0.000119887	4.38818e-05	1.11878e-05	1.40078e-05	1.67018e-05	6.03171e-05	3.43358e-05	1.61353e-05	5.64727e-05	4.02654e-05	3.10397e-05
M_5HAc	1	1	1	1	1	1	1	1	1	1	1	1	1	1	1	1	1	1	1	1	1	1	1	1	1	1	1	1	1	1
M_5HFKyn	4.39113e-06	1.29253e-06	9.92049e-07	1.86525e-10	6.12551e-10	1.22171e-10	7.9416e-07	9.54823e-07	1.77054e-07	1.67847e-05	2.86731e-05	5.78433e-06	1.87426e-05	2.14715e-05	9.09368e-06	7.75247e-06	3.03443e-06	2.92476e-06	4.23756e-08	2.38487e-08	5.32627e-08	8.14731e-06	2.55257e-05	9.70562e-06	1.95382e-07	3.48038e-07	6.68092e-07	1.34046e-05	1.29203e-05	7.47267e-06
M_5HKyn	0	0	0	0	0	0	0	0	0	0	0	0	0	0	0	0	0	0	0	0	0	0	0	0	0	0	0	0	0	0
M_5HTrp	4.34049e-06	1.6485e-06	1.37821e-06	1.25843e-06	2.69107e-06	3.43473e-07	0.00171233	0.00203578	0.000884792	0.00271117	0.00338837	0.000512833	0.00173024	0.00307511	0.00122858	0.00213128	0.000685657	0.000575388	6.19139e-06	4.81407e-06	6.37508e-06	2.52247e-05	2.82767e-05	1.81442e-05	4.98311e-06	1.3971e-05	2.23457e-05	4.54552e-05	9.08713e-05	6.02832e-05
M_AA	0	0	0	0	0	0	0	0	0	0	0	0	0	0	0	0	0	0	0	0	0	0	0	0	0	0	0	0	0	0
M_AHCys	1	1	1	1	1	1	1	1	1	1	1	1	1	1	1	1	1	1	1	1	1	1	1	1	1	1	1	1	1	1
M_AMP	1	1	1	1	1	1	1	1	1	1	1	1	1	1	1	1	1	1	1	1	1	1	1	1	1	1	1	1	1	1
M_AMet	1	1	1	1	1	1	1	1	1	1	1	1	1	1	1	1	1	1	1	1	1	1	1	1	1	1	1	1	1	1
M_ATP	1	1	1	1	1	1	1	1	1	1	1	1	1	1	1	1	1	1	1	1	1	1	1	1	1	1	1	1	1	1
M_AcetylCoA	1	1	1	1	1	1	1	1	1	1	1	1	1	1	1	1	1	1	1	1	1	1	1	1	1	1	1	1	1	1
M_Acms	0.000107516	0.00017301	0.000205162	1.03059e-05	1.91603e-05	7.23981e-06	2.38136e-06	1.48452e-05	4.52231e-06	5.78224e-06	6.32483e-06	1.47121e-05	3.05803e-05	1.31672e-05	2.55673e-05	5.56653e-06	1.93456e-05	8.94357e-06	5.12382e-06	4.57669e-06	5.88926e-06	0.000447996	0.000575921	0.00117413	7.26951e-05	4.06825e-05	6.79104e-05	0.000745562	0.000513972	0.00038398
M_Am6sa	1	1	1	1	1	1	1	1	1	1	1	1	1	1	1	1	1	1	1	1	1	1	1	1	1	1	1	1	1	1
M_CO2	1	1	1	1	1	1	1	1	1	1	1	1	1	1	1	1	1	1	1	1	1	1	1	1	1	1	1	1	1	1
M_Cin	1	1	1	1	1	1	1	1	1	1	1	1	1	1	1	1	1	1	1	1	1	1	1	1	1	1	1	1	1	1
M_CoA	1	1	1	1	1	1	1	1	1	1	1	1	1	1	1	1	1	1	1	1	1	1	1	1	1	1	1	1	1	1
M_Dhbpt	1	1	1	1	1	1	1	1	1	1	1	1	1	1	1	1	1	1	1	1	1	1	1	1	1	1	1	1	1	1
M_F5HKyn	0	0	0	0	0	0	0	0	0	0	0	0	0	0	0	0	0	0	0	0	0	0	0	0	0	0	0	0	0	0
M_FAA	1.40323e-07	5.23242e-08	3.96882e-08	8.00645e-09	1.87007e-08	3.39714e-09	1.19746e-10	2.56303e-10	2.40252e-10	1.85939e-09	2.95054e-09	5.59945e-09	1.91195e-10	2.85461e-10	7.94971e-10	6.23558e-10	6.49218e-10	5.74311e-10	8.27922e-09	1.49597e-09	6.59679e-09	2.07784e-07	1.91883e-06	5.65226e-07	1.69971e-09	1.67207e-09	3.04048e-09	1.95697e-07	8.79989e-08	4.27541e-08
M_FKyn	0.000279272	0.00015348	0.000130495	2.26203e-05	5.90968e-05	1.08346e-05	1.15745e-05	1.12789e-05	9.36187e-06	4.70747e-05	5.93243e-05	6.91484e-05	3.61765e-05	2.66728e-05	2.98874e-05	2.96875e-05	3.28482e-05	3.55686e-05	5.1534e-05	3.9863e-05	5.16355e-05	0.000405768	0.00123026	0.000647482	0.000116027	8.91283e-05	5.71421e-05	0.000356397	0.000233834	0.000126016
M_Formate	0	0	0	0	0	0	0	0	0	0	0	0	0	0	0	0	0	0	0	0	0	0	0	0	0	0	0	0	0	0
M_H	1	1	1	1	1	1	1	1	1	1	1	1	1	1	1	1	1	1	1	1	1	1	1	1	1	1	1	1	1	1
M_H2O	1	1	1	1	1	1	1	1	1	1	1	1	1	1	1	1	1	1	1	1	1	1	1	1	1	1	1	1	1	1
M_H2O2	0	0	0	0	0	0	0	0	0	0	0	0	0	0	0	0	0	0	0	0	0	0	0	0	0	0	0	0	0	0
M_IndolAc	0	0	0	0	0	0	0	0	0	0	0	0	0	0	0	0	0	0	0	0	0	0	0	0	0	0	0	0	0	0
M_IndolP	0	0	0	0	0	0	0	0	0	0	0	0	0	0	0	0	0	0	0	0	0	0	0	0	0	0	0	0	0	0
M_Ketoglutarate	1	1	1	1	1	1	1	1	1	1	1	1	1	1	1	1	1	1	1	1	1	1	1	1	1	1	1	1	1	1
M_Kyna	1	1	1	1	1	1	1	1	1	1	1	1	1	1	1	1	1	1	1	1	1	1	1	1	1	1	1	1	1	1
M_L-Kyn	0.00305826	0.00312328	0.00307465	0.00261889	0.00465919	0.00155699	0.000165425	0.000470786	0.000355764	0.000567191	0.000736724	0.00103241	0.00220105	0.00145583	0.00197759	0.000564652	0.000821573	0.000992827	0.000670893	0.000640412	0.000995945	0.00283806	0.00285263	0.00274815	0.00263037	0.00236545	0.00256348	0.00305382	0.00273887	0.00230699
M_LGlu	0	0	0	0	0	0	0	0	0	0	0	0	0	0	0	0	0	0	0	0	0	0	0	0	0	0	0	0	0	0
M_LKyn_ex	0	0	0	0	0	0	0	0	0	0	0	0	0	0	0	0	0	0	0	0	0	0	0	0	0	0	0	0	0	0
M_L_ALA	1	1	1	1	1	1	1	1	1	1	1	1	1	1	1	1	1	1	1	1	1	1	1	1	1	1	1	1	1	1
M_MMTrypta	0	0	0	0	0	0	0	0	0	0	0	0	0	0	0	0	0	0	0	0	0	0	0	0	0	0	0	0	0	0
M_MTrypta	4.16431e-10	8.5327e-11	2.0985e-10	4.13205e-09	8.54119e-09	2.12e-09	2.15018e-09	1.52242e-09	4.44859e-09	4.91221e-09	6.03211e-09	8.11725e-09	6.25022e-10	5.81212e-10	1.89686e-09	1.35657e-09	1.83459e-09	3.87959e-09	5.54963e-07	5.58679e-07	4.30746e-07	9.5797e-10	4.21558e-10	1.26916e-09	2.98114e-07	3.43424e-07	1.66827e-07	5.13315e-09	7.62008e-09	5.97891e-09
M_NAAD	0	0	0	0	0	0	0	0	0	0	0	0	0	0	0	0	0	0	0	0	0	0	0	0	0	0	0	0	0	0
M_NADP	0	0	0	0	0	0	0	0	0	0	0	0	0	0	0	0	0	0	0	0	0	0	0	0	0	0	0	0	0	0
M_NADPH	0.03	0.03	0.03	0.03	0.03	0.03	0.03	0.03	0.03	0.03	0.03	0.03	0.03	0.03	0.03	0.03	0.03	0.03	0.03	0.03	0.03	0.03	0.03	0.03	0.03	0.03	0.03	0.03	0.03	0.03
M_NAcSet	0	0	0	0	0	0	0	0	0	0	0	0	0	0	0	0	0	0	0	0	0	0	0	0	0	0	0	0	0	0
M_NH4	0	0	0	0	0	0	0	0	0	0	0	0	0	0	0	0	0	0	0	0	0	0	0	0	0	0	0	0	0	0
M_NMSer	0	0	0	0	0	0	0	0	0	0	0	0	0	0	0	0	0	0	0	0	0	0	0	0	0	0	0	0	0	0
M_NaMN	1.12464e-14	1.56561e-14	1.75521e-14	8.12863e-16	1.6123e-15	6.1998e-16	1.86111e-16	2.01749e-15	6.36381e-16	4.06658e-16	4.18935e-16	1.17868e-15	1.23737e-15	5.50549e-16	1.1274e-15	1.19181e-15	2.62767e-15	1.31422e-15	3.09024e-16	2.7566e-16	3.24815e-16	9.72891e-14	5.46724e-14	1.68224e-13	3.28181e-15	1.98131e-15	2.9716e-15	4.53941e-14	3.40895e-14	2.4158e-14
M_Nactrypta	0	0	0	0	0	0	0	0	0	0	0	0	0	0	0	0	0	0	0	0	0	0	0	0	0	0	0	0	0	0
M_O2	1	1	1	1	1	1	1	1	1	1	1	1	1	1	1	1	1	1	1	1	1	1	1	1	1	1	1	1	1	1
M_O2s	0	0	0	0	0	0	0	0	0	0	0	0	0	0	0	0	0	0	0	0	0	0	0	0	0	0	0	0	0	0
M_PPi	0	0	0	0	0	0	0	0	0	0	0	0	0	0	0	0	0	0	0	0	0	0	0	0	0	0	0	0	0	0
M_PRPP	1	1	1	1	1	1	1	1	1	1	1	1	1	1	1	1	1	1	1	1	1	1	1	1	1	1	1	1	1	1
M_Quin	2.98464e-13	4.73686e-13	5.94484e-13	1.60186e-15	3.03592e-15	1.24485e-15	4.76386e-15	3.59021e-14	1.09884e-14	2.23931e-14	2.19715e-14	4.9559e-14	2.64933e-14	1.0471e-14	2.14036e-14	5.74604e-15	1.9882e-14	9.79939e-15	2.45741e-15	2.12021e-15	2.45002e-15	2.33773e-13	3.00667e-13	5.70515e-13	1.12664e-13	6.44747e-14	8.29007e-14	1.13994e-12	8.30713e-13	5.00322e-13
M_Serotonin	5.06887e-08	5.56344e-09	1.23602e-08	1.51409e-07	2.82451e-07	4.06123e-08	2.94265e-06	2.8192e-06	3.5345e-06	1.39245e-05	2.26968e-05	5.26327e-06	2.52172e-06	3.67848e-06	4.53131e-06	2.88403e-06	1.38742e-06	2.53649e-06	3.63394e-06	2.80661e-06	3.52208e-06	1.47584e-07	6.70626e-08	1.46376e-07	3.85518e-06	1.05935e-05	1.56201e-05	1.44398e-06	3.13661e-06	2.6888e-06
M_Thbpt	1	1	1	1	1	1	1	1	1	1	1	1	1	1	1	1	1	1	1	1	1	1	1	1	1	1	1	1	1	1
M_Trp	0.000129144	9.16295e-05	8.48837e-05	0.000124683	0.000295688	6.51384e-05	0.00452849	0.00397664	0.00403245	0.00345192	0.00324502	0.00285102	0.00155383	0.00176169	0.0018624	0.00363938	0.0032932	0.00319432	0.0034315	0.00347798	0.00283028	0.000589107	0.000638902	0.000567226	0.00137743	0.00161777	0.000858485	0.000556653	0.000753557	0.000464575
M_Trp_tRNA	0	0	0	0	0	0	0	0	0	0	0	0	0	0	0	0	0	0	0	0	0	0	0	0	0	0	0	0	0	0
M_Trypta	5.75256e-10	1.1787e-10	2.89886e-10	5.70799e-09	1.17988e-08	2.92856e-09	2.97026e-09	2.10306e-09	6.14526e-09	6.78571e-09	8.33272e-09	1.12131e-08	8.63403e-10	8.02884e-10	2.62032e-09	1.87396e-09	2.5343e-09	5.35925e-09	7.66623e-07	7.71757e-07	5.9503e-07	1.32334e-09	5.82338e-10	1.75321e-09	4.11813e-07	4.74404e-07	2.30454e-07	7.09091e-09	1.05263e-08	8.25924e-09
M_Xanth	0	0	0	0	0	0	0	0	0	0	0	0	0	0	0	0	0	0	0	0	0	0	0	0	0	0	0	0	0	0
M_tRNA	0.00001	0.00001	0.00001	0.00001	0.00001	0.00001	0.00001	0.00001	0.00001	0.00001	0.00001	0.00001	0.00001	0.00001	0.00001	0.00001	0.00001	0.00001	0.00001	0.00001	0.00001	0.00001	0.00001	0.00001	0.00001	0.00001	0.00001	0.00001	0.00001	0.00001
Trp_ex	0.005	0.005	0.005	0.005	0.005	0.005	0.005	0.005	0.005	0.005	0.005	0.005	0.005	0.005	0.005	0.005	0.005	0.005	0.005	0.005	0.005	0.005	0.005	0.005	0.005	0.005	0.005	0.005	0.005	0.005
