# Supplementary material for: SBMLmod: a Python-based web application and web service for efficient data integration and model simulation
Source: BMC Bioinformatics. 2017 Jun 24;18:314. doi: 10.1186/s12859-017-1722-9 (PMC5483284; doi:10.1186/s12859-017-1722-9)
Supplement: Supplementary file 2 — S2 — example files. Zipped example files usable to review specific data file format or to check SBMLmod web application and service functionality. These files resemble the first use case with 32 tissues in the manuscript. Note that mapping files, the SBML model and the data file limited to 10 tissues, can also be downloaded from the web application (http://sbmlmod.uit.no) using the download link at the lower part of the webpage under ‘Example Files’. (ZIP 32 kb) [file 12859_2017_1722_MOESM2_ESM.zip › species_mapping.txt]

M_3hanthrn_c	M_3HAA
M_hLkynr_c	M_3HKyn
M_5hoxindact_c	M_5HAc
M_5hoxnfkyn_c	M_5HFKyn
M_5hxkyn_c	M_5HKyn
M_5htrp_c	M_5HTrp
M_anth_c	M_AA
M_ahcys_c	M_AHCys
M_amp_c	M_AMP
M_amet_c	M_AMet
M_atp_c	M_ATP
M_accoa_c	M_AcetylCoA
M_cmusa_c	M_Acms
M_am6sa_c	M_Am6sa
M_co2_c	M_CO2
M_Cinnavalininate_c	M_Cin
M_coa_c	M_CoA
M_dhbpt_c	M_Dhbpt
M_f5hoxkyn_c	M_F5HKyn
M_nformanth_c	M_FAA
M_Lfmkynr_c	M_FKyn
M_for_c	M_Formate
M_h_c	M_H
M_h2o_c	M_H2O
M_h2o2_c	M_H2O2
M_id3acald_c	M_IndolAc
M_indpyr_c	M_IndolP
M_akg_c	M_Ketoglutarate
M_kynate_c	M_Kyna
M_Lkynr_c	M_L-Kyn
M_glu_DASH_L_c	M_LGlu
M_Lkynr_ex	M_LKyn_ex
M_ala_DASH_L_c	M_L_ALA
M_nndmtrpta_c	M_MMTrypta
M_nmtrpta_c	M_MTrypta
M_dnad_c	M_NAAD
M_nadp_c	M_NADP
M_nadph_c	M_NADPH
M_Nacsertn_c	M_NAcSet
M_nh4_c	M_NH4
M_nmsrtn_c	M_NMSer
M_nicrnt_c	M_NaMN
M_Nactrypta_c	M_Nactrypta
M_o2_c	M_O2
M_o2s_c	M_O2s
M_ppi_c	M_PPi
M_prpp_c	M_PRPP
M_quln_c	M_Quin
M_srtn_c	M_Serotonin
M_thbpt	M_Thbpt
M_trp_DASH_L_c	M_Trp
M_trp_L_trna_c	M_Trp_tRNA
M_trypta_c	M_Trypta
M_Xanthurenate	M_Xanth
M_trna_trp_c	M_tRNA
TRP_ex	Trp_ex
