# Supplementary material for: SBMLmod: a Python-based web application and web service for efficient data integration and model simulation
Source: BMC Bioinformatics. 2017 Jun 24;18:314. doi: 10.1186/s12859-017-1722-9 (PMC5483284; doi:10.1186/s12859-017-1722-9)
Supplement: Supplementary file 6 — Table S6 — detailed statistical results for dataset of 32 tissues. This file provides ANOVA and post hoc pairwise test statistics for all 32 tissues that have been analysed and described in the subsection ’Tissue specific differences in tryptophan metabolites’. (XLS 71 kb) [file 12859_2017_1722_MOESM6_ESM.xls]

## Sheet: Description
	The sheets Serotonine and L-Kynurenine correspond to the tissue dataset from the accompanying publication, where 32 tissues were integrated into an SBML model on tryptophan metabolism (cf. Fig. 2A, B of the publication and the accompanying Additional File S4 displaying all 32 tissues). They cover all pair-wise post-hoc tests with Bonferroni corrected p-values after one way ANOVA rejected that sam…

## Sheet: Kynurenine
Tissue 1	Tissue 2	Bonferroni corrected p value
lung	pancreas	2.0692e-13
lung	fetal brain	2.1304e-13		ANOVA table
lung	fetal kidney	3.0898e-13		Source	SS	df	MS	F	Prob>F		SS - sum of squares
skeletal muscle	pancreas	6.6221e-13									df - degrees of freedom
fetal brain	skeletal muscle	6.8197e-13		Columns	104.666	31	3.37632	31.47	3.17761e-28		MS - mean squared error
trachea	pancreas	6.8915e-13		Error	6.867	64	0.10729				F-statistic - ratio of the mean squared errors
fetal brain	trachea	7.0972e-13		Total	111.533	95
pancreas	fetal thymus	7.9257e-13
fetal brain	fetal thymus	8.1625e-13
skeletal muscle	fetal kidney	9.9217e-13
trachea	fetal kidney	1.0326e-12
fetal thymus	fetal kidney	1.1881e-12
liver	pancreas	1.588e-12
lung	brain	1.6112e-12
liver	fetal brain	1.6356e-12
liver	fetal kidney	2.3848e-12
lung	testis	3.3953e-12
lung	spinal cord	3.7883e-12
brain	skeletal muscle	5.2413e-12
brain	trachea	5.4575e-12
tonsil	pancreas	5.6401e-12
fetal brain	tonsil	5.8108e-12
brain	fetal thymus	6.2883e-12
tonsil	fetal kidney	8.4977e-12
pancreas	placenta	1.1081e-11
skeletal muscle	testis	1.1105e-11
fetal brain	placenta	1.1418e-11
trachea	testis	1.1565e-11
skeletal muscle	spinal cord	1.24e-11
liver	brain	1.2714e-11
spinal cord	trachea	1.2915e-11
testis	fetal thymus	1.3334e-11
spinal cord	fetal thymus	1.4891e-11
fetal kidney	placenta	1.6722e-11
lung	adrenal gland	2.2305e-11
small intestine	pancreas	2.3384e-11
fetal brain	small intestine	2.4097e-11
liver	testis	2.704e-11
liver	spinal cord	3.021e-11
small intestine	fetal kidney	3.5346e-11
lung	retina	3.7755e-11
brain	tonsil	4.5861e-11
pancreas	spleen	5.9469e-11
fetal brain	spleen	6.1292e-11
skeletal muscle	adrenal gland	7.3861e-11
trachea	adrenal gland	7.6951e-11
fetal thymus	adrenal gland	8.8844e-11
fetal liver	pancreas	8.9143e-11
fetal kidney	spleen	9.0064e-11
brain	placenta	9.0785e-11
fetal liver	fetal brain	9.1882e-11
tonsil	testis	9.8019e-11
spinal cord	tonsil	1.0959e-10
skeletal muscle	retina	1.2541e-10
trachea	retina	1.3067e-10
fetal liver	fetal kidney	1.3511e-10
fetal thymus	retina	1.5091e-10
liver	adrenal gland	1.8136e-10
brain	small intestine	1.9308e-10
testis	placenta	1.9449e-10
spinal cord	placenta	2.1752e-10
liver	retina	3.0855e-10
small intestine	testis	4.1463e-10
spinal cord	small intestine	4.6386e-10
brain	spleen	4.9538e-10
UHR	pancreas	5.3512e-10
UHR	fetal brain	5.5168e-10
tonsil	adrenal gland	6.6444e-10
fetal liver	brain	7.4516e-10
UHR	fetal kidney	8.134e-10
pancreas	colon	8.8854e-10
fetal brain	colon	9.1608e-10
testis	spleen	1.0665e-09
lung	kidney	1.1003e-09
tonsil	retina	1.1332e-09
spinal cord	spleen	1.1936e-09
lung	prostate	1.2737e-09
placenta	adrenal gland	1.3249e-09
fetal kidney	colon	1.3515e-09
lung	ovary	1.5795e-09
fetal liver	testis	1.6059e-09
fetal liver	spinal cord	1.7974e-09
placenta	retina	2.262e-09
small intestine	adrenal gland	2.8377e-09
lung	salivary gland	2.9393e-09
skeletal muscle	kidney	3.7097e-09
lung	skin	3.7594e-09
trachea	kidney	3.8671e-09
prostate	skeletal muscle	4.2963e-09
fetal thymus	kidney	4.4733e-09
prostate	trachea	4.4786e-09
UHR	brain	4.5305e-09
small intestine	retina	4.8496e-09
prostate	fetal thymus	5.1808e-09
skeletal muscle	ovary	5.331e-09
trachea	ovary	5.5573e-09
ovary	fetal thymus	6.4291e-09
spleen	adrenal gland	7.3344e-09
brain	colon	7.5432e-09
liver	kidney	9.2105e-09
UHR	testis	9.7946e-09
skeletal muscle	salivary gland	9.936e-09
trachea	salivary gland	1.0358e-08
liver	prostate	1.0669e-08
UHR	spinal cord	1.0967e-08
fetal liver	adrenal gland	1.1062e-08
fetal thymus	salivary gland	1.1985e-08
spleen	retina	1.2545e-08
skeletal muscle	skin	1.2714e-08
liver	ovary	1.3243e-08
trachea	skin	1.3255e-08
skin	fetal thymus	1.5337e-08
testis	colon	1.6317e-08
spinal cord	colon	1.8271e-08
fetal liver	retina	1.8925e-08
liver	salivary gland	2.4698e-08
liver	skin	3.161e-08
tonsil	kidney	3.415e-08
prostate	tonsil	3.9564e-08
tonsil	ovary	4.9115e-08
pancreas	thymus	6.4265e-08
fetal brain	thymus	6.6269e-08
UHR	adrenal gland	6.7757e-08
kidney	placenta	6.8383e-08
prostate	placenta	7.9222e-08
tonsil	salivary gland	9.1613e-08
thymus	fetal kidney	9.7974e-08
ovary	placenta	9.834e-08
colon	adrenal gland	1.129e-07
UHR	retina	1.1594e-07
tonsil	skin	1.1724e-07
small intestine	kidney	1.4688e-07
prostate	small intestine	1.7015e-07
placenta	salivary gland	1.8337e-07
colon	retina	1.9313e-07
small intestine	ovary	2.1117e-07
skin	placenta	2.3461e-07
kidney	spleen	3.7988e-07
small intestine	salivary gland	3.9345e-07
prostate	spleen	4.3992e-07
small intestine	skin	5.0321e-07
ovary	spleen	5.4576e-07
brain	thymus	5.4814e-07
fetal liver	kidney	5.7248e-07
fetal liver	prostate	6.6286e-07
fetal liver	ovary	8.2212e-07
salivary gland	spleen	1.0153e-06
testis	thymus	1.1822e-06
skin	spleen	1.2976e-06
spinal cord	thymus	1.323e-06
fetal liver	salivary gland	1.5281e-06
fetal liver	skin	1.9523e-06
UHR	kidney	3.4653e-06
UHR	prostate	4.0081e-06
UHR	ovary	4.9628e-06
kidney	colon	5.7395e-06
prostate	colon	6.6358e-06
pancreas	thyroid	7.03e-06
fetal brain	thyroid	7.246e-06
thymus	adrenal gland	8.0214e-06
ovary	colon	8.2111e-06
lung	bone marrow	8.92e-06
UHR	salivary gland	9.1747e-06
fetal kidney	thyroid	1.0646e-05
UHR	skin	1.1693e-05
thymus	retina	1.3601e-05
heart	pancreas	1.4448e-05
fetal brain	heart	1.489e-05
salivary gland	colon	1.5149e-05
skin	colon	1.9289e-05
heart	fetal kidney	2.1834e-05
skeletal muscle	bone marrow	2.9476e-05
trachea	bone marrow	3.0697e-05
fetal thymus	bone marrow	3.5386e-05
brain	thyroid	5.7311e-05
liver	bone marrow	7.1372e-05
brain	heart	0.00011625
testis	thyroid	0.00012073
spinal cord	thyroid	0.00013459
pancreas	mammary gland	0.00013864
fetal brain	mammary gland	0.00014279
fetal kidney	mammary gland	0.00020758
heart	testis	0.00024341
tonsil	bone marrow	0.0002511
uterus	pancreas	0.00025511
fetal brain	uterus	0.00026268
heart	spinal cord	0.0002711
thymus	kidney	0.00036702
pancreas	PBLs	0.00036846
fetal brain	PBLs	0.00037933
uterus	fetal kidney	0.00038073
prostate	thymus	0.00042185
placenta	bone marrow	0.00048489
ovary	thymus	0.00051735
fetal kidney	PBLs	0.00054873
lung	PBLs	0.00065031
thyroid	adrenal gland	0.00075754
thymus	salivary gland	0.00092842
lung	uterus	0.00093438
small intestine	bone marrow	0.00099348
brain	mammary gland	0.0010563
skin	thymus	0.0011684
thyroid	retina	0.0012504
heart	adrenal gland	0.0014989
lung	mammary gland	0.0016897
brain	uterus	0.0019077
skeletal muscle	PBLs	0.0020226
trachea	PBLs	0.0021016
testis	mammary gland	0.0021582
spinal cord	mammary gland	0.0023946
spleen	bone marrow	0.0023958
fetal thymus	PBLs	0.0024031
heart	retina	0.0024589
brain	PBLs	0.002722
skeletal muscle	uterus	0.0028848
trachea	uterus	0.0029966
uterus	fetal thymus	0.0034232
fetal liver	bone marrow	0.0034888
uterus	testis	0.0038663
spinal cord	uterus	0.0042843
liver	PBLs	0.0046444
skeletal muscle	mammary gland	0.0051495
trachea	mammary gland	0.0053466
testis	PBLs	0.0054877
spinal cord	PBLs	0.0060761
fetal thymus	mammary gland	0.0060973
liver	uterus	0.0065825
liver	mammary gland	0.011622
mammary gland	adrenal gland	0.012351
lung	heart	0.013846
tonsil	PBLs	0.01495
UHR	bone marrow	0.017604
mammary gland	retina	0.019789
tonsil	uterus	0.020972
pancreas	bone marrow	0.021278
uterus	adrenal gland	0.021603
fetal brain	bone marrow	0.021854
lung	thyroid	0.026241
kidney	thyroid	0.026807
placenta	PBLs	0.027368
colon	bone marrow	0.027435
adrenal gland	PBLs	0.030196
prostate	thyroid	0.030433
fetal kidney	bone marrow	0.030646
uterus	retina	0.034351
tonsil	mammary gland	0.036369
ovary	thyroid	0.036635
uterus	placenta	0.038162
skeletal muscle	heart	0.039879
heart	trachea	0.041321
heart	fetal thymus	0.04678
PBLs	retina	0.047783
heart	kidney	0.050169
small intestine	PBLs	0.052599
prostate	heart	0.056808
thyroid	salivary gland	0.062151
placenta	mammary gland	0.065492
heart	ovary	0.068124
uterus	small intestine	0.07282
skeletal muscle	thyroid	0.074024
skin	thyroid	0.07641
trachea	thyroid	0.076642
liver	heart	0.085855
fetal thymus	thyroid	0.086536
heart	salivary gland	0.11425
spleen	PBLs	0.11621
small intestine	mammary gland	0.12344
brain	bone marrow	0.13026
heart	skin	0.1398
liver	thyroid	0.15665
uterus	spleen	0.15935
fetal liver	PBLs	0.1625
fetal liver	uterus	0.22184
testis	bone marrow	0.24275
heart	tonsil	0.24912
spinal cord	bone marrow	0.26556
mammary gland	spleen	0.26567
kidney	mammary gland	0.33566
fetal liver	mammary gland	0.36706
prostate	mammary gland	0.37654
heart	placenta	0.42939
tonsil	thyroid	0.44237
ovary	mammary gland	0.44528
uterus	kidney	0.54986
prostate	uterus	0.61504
UHR	PBLs	0.67188
salivary gland	mammary gland	0.71629
uterus	ovary	0.72421
kidney	PBLs	0.73727
placenta	thyroid	0.75067
heart	small intestine	0.76887
prostate	PBLs	0.82317
skin	mammary gland	0.86162
thymus	bone marrow	0.87456
UHR	uterus	0.89793
ovary	PBLs	0.96665
colon	PBLs	0.98397
fetal liver	lung	1
fetal liver	liver	1
fetal liver	UHR	1
fetal liver	skeletal muscle	1
fetal liver	heart	1
fetal liver	tonsil	1
fetal liver	trachea	1
fetal liver	small intestine	1
fetal liver	thymus	1
fetal liver	fetal thymus	1
fetal liver	placenta	1
fetal liver	thyroid	1
fetal liver	colon	1
fetal liver	spleen	1
lung	liver	1
lung	UHR	1
lung	skeletal muscle	1
lung	tonsil	1
lung	trachea	1
lung	small intestine	1
lung	thymus	1
lung	fetal thymus	1
lung	placenta	1
lung	colon	1
lung	spleen	1
liver	UHR	1
liver	skeletal muscle	1
liver	tonsil	1
liver	trachea	1
liver	small intestine	1
liver	thymus	1
liver	fetal thymus	1
liver	placenta	1
liver	colon	1
liver	spleen	1
UHR	skeletal muscle	1
UHR	heart	1
UHR	tonsil	1
UHR	trachea	1
UHR	small intestine	1
UHR	thymus	1
UHR	fetal thymus	1
UHR	placenta	1
UHR	thyroid	1
UHR	colon	1
UHR	mammary gland	1
UHR	spleen	1
brain	fetal brain	1
brain	prostate	1
brain	spinal cord	1
brain	skin	1
brain	ovary	1
brain	testis	1
brain	pancreas	1
brain	kidney	1
brain	fetal kidney	1
brain	salivary gland	1
brain	adrenal gland	1
brain	retina	1
fetal brain	prostate	1
fetal brain	spinal cord	1
fetal brain	skin	1
fetal brain	ovary	1
fetal brain	testis	1
fetal brain	pancreas	1
fetal brain	kidney	1
fetal brain	fetal kidney	1
fetal brain	salivary gland	1
fetal brain	adrenal gland	1
fetal brain	retina	1
prostate	spinal cord	1
prostate	skin	1
prostate	ovary	1
prostate	testis	1
prostate	pancreas	1
prostate	kidney	1
prostate	fetal kidney	1
prostate	salivary gland	1
prostate	adrenal gland	1
prostate	bone marrow	1
prostate	retina	1
skeletal muscle	tonsil	1
skeletal muscle	trachea	1
skeletal muscle	small intestine	1
skeletal muscle	thymus	1
skeletal muscle	fetal thymus	1
skeletal muscle	placenta	1
skeletal muscle	colon	1
skeletal muscle	spleen	1
heart	uterus	1
heart	thymus	1
heart	thyroid	1
heart	colon	1
heart	mammary gland	1
heart	spleen	1
heart	PBLs	1
heart	bone marrow	1
spinal cord	skin	1
spinal cord	ovary	1
spinal cord	testis	1
spinal cord	pancreas	1
spinal cord	kidney	1
spinal cord	fetal kidney	1
spinal cord	salivary gland	1
spinal cord	adrenal gland	1
spinal cord	retina	1
tonsil	trachea	1
tonsil	small intestine	1
tonsil	thymus	1
tonsil	fetal thymus	1
tonsil	placenta	1
tonsil	colon	1
tonsil	spleen	1
trachea	small intestine	1
trachea	thymus	1
trachea	fetal thymus	1
trachea	placenta	1
trachea	colon	1
trachea	spleen	1
uterus	skin	1
uterus	thymus	1
uterus	thyroid	1
uterus	salivary gland	1
uterus	colon	1
uterus	mammary gland	1
uterus	PBLs	1
uterus	bone marrow	1
small intestine	thymus	1
small intestine	fetal thymus	1
small intestine	placenta	1
small intestine	thyroid	1
small intestine	colon	1
small intestine	spleen	1
skin	ovary	1
skin	testis	1
skin	pancreas	1
skin	kidney	1
skin	fetal kidney	1
skin	salivary gland	1
skin	adrenal gland	1
skin	PBLs	1
skin	bone marrow	1
skin	retina	1
ovary	testis	1
ovary	pancreas	1
ovary	kidney	1
ovary	fetal kidney	1
ovary	salivary gland	1
ovary	adrenal gland	1
ovary	bone marrow	1
ovary	retina	1
testis	pancreas	1
testis	kidney	1
testis	fetal kidney	1
testis	salivary gland	1
testis	adrenal gland	1
testis	retina	1
pancreas	kidney	1
pancreas	fetal kidney	1
pancreas	salivary gland	1
pancreas	adrenal gland	1
pancreas	retina	1
thymus	fetal thymus	1
thymus	placenta	1
thymus	thyroid	1
thymus	colon	1
thymus	mammary gland	1
thymus	spleen	1
thymus	PBLs	1
fetal thymus	placenta	1
fetal thymus	colon	1
fetal thymus	spleen	1
kidney	fetal kidney	1
kidney	salivary gland	1
kidney	adrenal gland	1
kidney	bone marrow	1
kidney	retina	1
fetal kidney	salivary gland	1
fetal kidney	adrenal gland	1
fetal kidney	retina	1
placenta	colon	1
placenta	spleen	1
thyroid	colon	1
thyroid	mammary gland	1
thyroid	spleen	1
thyroid	PBLs	1
thyroid	bone marrow	1
salivary gland	adrenal gland	1
salivary gland	PBLs	1
salivary gland	bone marrow	1
salivary gland	retina	1
colon	mammary gland	1
colon	spleen	1
mammary gland	PBLs	1
mammary gland	bone marrow	1
adrenal gland	bone marrow	1
adrenal gland	retina	1
PBLs	bone marrow	1
bone marrow	retina	1

## Sheet: Serotonine
Tissue 1	Tissue 2	Bonferroni corrected p value
lung	pancreas	0.00048218
pancreas	placenta	0.00048684		ANOVA table
liver	pancreas	0.00048865		Source	SS	df	MS	F	Prob>F		SS - sum of squares
pancreas	fetal thymus	0.00050401									df - degrees of freedom
uterus	pancreas	0.00052318		Columns	0.13224	31	0.00427	1.88	0.0168		MS - mean squared error
trachea	pancreas	0.00054155		Error	0.14517	64	0.00227				F-statistic - ratio of the mean squared errors
tonsil	pancreas	0.0005534		Total	0.27741	95
small intestine	pancreas	0.00057076
skeletal muscle	pancreas	0.00057747
spinal cord	pancreas	0.00058583
pancreas	thymus	0.0005887
ovary	pancreas	0.00060138
pancreas	spleen	0.00061053
fetal liver	pancreas	0.00064197
pancreas	mammary gland	0.00064933
brain	pancreas	0.00065236
pancreas	salivary gland	0.00066216
pancreas	kidney	0.00066672
heart	pancreas	0.00068368
pancreas	thyroid	0.00080901
pancreas	fetal kidney	0.00095906
pancreas	retina	0.0012528
pancreas	colon	0.0012813
skin	pancreas	0.0013482
pancreas	adrenal gland	0.0015116
prostate	pancreas	0.0018744
UHR	pancreas	0.0033585
testis	pancreas	0.0041454
fetal brain	pancreas	0.016546
pancreas	bone marrow	0.025086
pancreas	PBLs	0.03646
fetal liver	lung	1
fetal liver	liver	1
fetal liver	UHR	1
fetal liver	brain	1
fetal liver	fetal brain	1
fetal liver	prostate	1
fetal liver	skeletal muscle	1
fetal liver	heart	1
fetal liver	spinal cord	1
fetal liver	tonsil	1
fetal liver	trachea	1
fetal liver	uterus	1
fetal liver	small intestine	1
fetal liver	skin	1
fetal liver	ovary	1
fetal liver	testis	1
fetal liver	thymus	1
fetal liver	fetal thymus	1
fetal liver	kidney	1
fetal liver	fetal kidney	1
fetal liver	placenta	1
fetal liver	thyroid	1
fetal liver	salivary gland	1
fetal liver	colon	1
fetal liver	mammary gland	1
fetal liver	spleen	1
fetal liver	adrenal gland	1
fetal liver	PBLs	1
fetal liver	bone marrow	1
fetal liver	retina	1
lung	liver	1
lung	UHR	1
lung	brain	1
lung	fetal brain	1
lung	prostate	1
lung	skeletal muscle	1
lung	heart	1
lung	spinal cord	1
lung	tonsil	1
lung	trachea	1
lung	uterus	1
lung	small intestine	1
lung	skin	1
lung	ovary	1
lung	testis	1
lung	thymus	1
lung	fetal thymus	1
lung	kidney	1
lung	fetal kidney	1
lung	placenta	1
lung	thyroid	1
lung	salivary gland	1
lung	colon	1
lung	mammary gland	1
lung	spleen	1
lung	adrenal gland	1
lung	PBLs	1
lung	bone marrow	1
lung	retina	1
liver	UHR	1
liver	brain	1
liver	fetal brain	1
liver	prostate	1
liver	skeletal muscle	1
liver	heart	1
liver	spinal cord	1
liver	tonsil	1
liver	trachea	1
liver	uterus	1
liver	small intestine	1
liver	skin	1
liver	ovary	1
liver	testis	1
liver	thymus	1
liver	fetal thymus	1
liver	kidney	1
liver	fetal kidney	1
liver	placenta	1
liver	thyroid	1
liver	salivary gland	1
liver	colon	1
liver	mammary gland	1
liver	spleen	1
liver	adrenal gland	1
liver	PBLs	1
liver	bone marrow	1
liver	retina	1
UHR	brain	1
UHR	fetal brain	1
UHR	prostate	1
UHR	skeletal muscle	1
UHR	heart	1
UHR	spinal cord	1
UHR	tonsil	1
UHR	trachea	1
UHR	uterus	1
UHR	small intestine	1
UHR	skin	1
UHR	ovary	1
UHR	testis	1
UHR	thymus	1
UHR	fetal thymus	1
UHR	kidney	1
UHR	fetal kidney	1
UHR	placenta	1
UHR	thyroid	1
UHR	salivary gland	1
UHR	colon	1
UHR	mammary gland	1
UHR	spleen	1
UHR	adrenal gland	1
UHR	PBLs	1
UHR	bone marrow	1
UHR	retina	1
brain	fetal brain	1
brain	prostate	1
brain	skeletal muscle	1
brain	heart	1
brain	spinal cord	1
brain	tonsil	1
brain	trachea	1
brain	uterus	1
brain	small intestine	1
brain	skin	1
brain	ovary	1
brain	testis	1
brain	thymus	1
brain	fetal thymus	1
brain	kidney	1
brain	fetal kidney	1
brain	placenta	1
brain	thyroid	1
brain	salivary gland	1
brain	colon	1
brain	mammary gland	1
brain	spleen	1
brain	adrenal gland	1
brain	PBLs	1
brain	bone marrow	1
brain	retina	1
fetal brain	prostate	1
fetal brain	skeletal muscle	1
fetal brain	heart	1
fetal brain	spinal cord	1
fetal brain	tonsil	1
fetal brain	trachea	1
fetal brain	uterus	1
fetal brain	small intestine	1
fetal brain	skin	1
fetal brain	ovary	1
fetal brain	testis	1
fetal brain	thymus	1
fetal brain	fetal thymus	1
fetal brain	kidney	1
fetal brain	fetal kidney	1
fetal brain	placenta	1
fetal brain	thyroid	1
fetal brain	salivary gland	1
fetal brain	colon	1
fetal brain	mammary gland	1
fetal brain	spleen	1
fetal brain	adrenal gland	1
fetal brain	PBLs	1
fetal brain	bone marrow	1
fetal brain	retina	1
prostate	skeletal muscle	1
prostate	heart	1
prostate	spinal cord	1
prostate	tonsil	1
prostate	trachea	1
prostate	uterus	1
prostate	small intestine	1
prostate	skin	1
prostate	ovary	1
prostate	testis	1
prostate	thymus	1
prostate	fetal thymus	1
prostate	kidney	1
prostate	fetal kidney	1
prostate	placenta	1
prostate	thyroid	1
prostate	salivary gland	1
prostate	colon	1
prostate	mammary gland	1
prostate	spleen	1
prostate	adrenal gland	1
prostate	PBLs	1
prostate	bone marrow	1
prostate	retina	1
skeletal muscle	heart	1
skeletal muscle	spinal cord	1
skeletal muscle	tonsil	1
skeletal muscle	trachea	1
skeletal muscle	uterus	1
skeletal muscle	small intestine	1
skeletal muscle	skin	1
skeletal muscle	ovary	1
skeletal muscle	testis	1
skeletal muscle	thymus	1
skeletal muscle	fetal thymus	1
skeletal muscle	kidney	1
skeletal muscle	fetal kidney	1
skeletal muscle	placenta	1
skeletal muscle	thyroid	1
skeletal muscle	salivary gland	1
skeletal muscle	colon	1
skeletal muscle	mammary gland	1
skeletal muscle	spleen	1
skeletal muscle	adrenal gland	1
skeletal muscle	PBLs	1
skeletal muscle	bone marrow	1
skeletal muscle	retina	1
heart	spinal cord	1
heart	tonsil	1
heart	trachea	1
heart	uterus	1
heart	small intestine	1
heart	skin	1
heart	ovary	1
heart	testis	1
heart	thymus	1
heart	fetal thymus	1
heart	kidney	1
heart	fetal kidney	1
heart	placenta	1
heart	thyroid	1
heart	salivary gland	1
heart	colon	1
heart	mammary gland	1
heart	spleen	1
heart	adrenal gland	1
heart	PBLs	1
heart	bone marrow	1
heart	retina	1
spinal cord	tonsil	1
spinal cord	trachea	1
spinal cord	uterus	1
spinal cord	small intestine	1
spinal cord	skin	1
spinal cord	ovary	1
spinal cord	testis	1
spinal cord	thymus	1
spinal cord	fetal thymus	1
spinal cord	kidney	1
spinal cord	fetal kidney	1
spinal cord	placenta	1
spinal cord	thyroid	1
spinal cord	salivary gland	1
spinal cord	colon	1
spinal cord	mammary gland	1
spinal cord	spleen	1
spinal cord	adrenal gland	1
spinal cord	PBLs	1
spinal cord	bone marrow	1
spinal cord	retina	1
tonsil	trachea	1
tonsil	uterus	1
tonsil	small intestine	1
tonsil	skin	1
tonsil	ovary	1
tonsil	testis	1
tonsil	thymus	1
tonsil	fetal thymus	1
tonsil	kidney	1
tonsil	fetal kidney	1
tonsil	placenta	1
tonsil	thyroid	1
tonsil	salivary gland	1
tonsil	colon	1
tonsil	mammary gland	1
tonsil	spleen	1
tonsil	adrenal gland	1
tonsil	PBLs	1
tonsil	bone marrow	1
tonsil	retina	1
trachea	uterus	1
trachea	small intestine	1
trachea	skin	1
trachea	ovary	1
trachea	testis	1
trachea	thymus	1
trachea	fetal thymus	1
trachea	kidney	1
trachea	fetal kidney	1
trachea	placenta	1
trachea	thyroid	1
trachea	salivary gland	1
trachea	colon	1
trachea	mammary gland	1
trachea	spleen	1
trachea	adrenal gland	1
trachea	PBLs	1
trachea	bone marrow	1
trachea	retina	1
uterus	small intestine	1
uterus	skin	1
uterus	ovary	1
uterus	testis	1
uterus	thymus	1
uterus	fetal thymus	1
uterus	kidney	1
uterus	fetal kidney	1
uterus	placenta	1
uterus	thyroid	1
uterus	salivary gland	1
uterus	colon	1
uterus	mammary gland	1
uterus	spleen	1
uterus	adrenal gland	1
uterus	PBLs	1
uterus	bone marrow	1
uterus	retina	1
small intestine	skin	1
small intestine	ovary	1
small intestine	testis	1
small intestine	thymus	1
small intestine	fetal thymus	1
small intestine	kidney	1
small intestine	fetal kidney	1
small intestine	placenta	1
small intestine	thyroid	1
small intestine	salivary gland	1
small intestine	colon	1
small intestine	mammary gland	1
small intestine	spleen	1
small intestine	adrenal gland	1
small intestine	PBLs	1
small intestine	bone marrow	1
small intestine	retina	1
skin	ovary	1
skin	testis	1
skin	thymus	1
skin	fetal thymus	1
skin	kidney	1
skin	fetal kidney	1
skin	placenta	1
skin	thyroid	1
skin	salivary gland	1
skin	colon	1
skin	mammary gland	1
skin	spleen	1
skin	adrenal gland	1
skin	PBLs	1
skin	bone marrow	1
skin	retina	1
ovary	testis	1
ovary	thymus	1
ovary	fetal thymus	1
ovary	kidney	1
ovary	fetal kidney	1
ovary	placenta	1
ovary	thyroid	1
ovary	salivary gland	1
ovary	colon	1
ovary	mammary gland	1
ovary	spleen	1
ovary	adrenal gland	1
ovary	PBLs	1
ovary	bone marrow	1
ovary	retina	1
testis	thymus	1
testis	fetal thymus	1
testis	kidney	1
testis	fetal kidney	1
testis	placenta	1
testis	thyroid	1
testis	salivary gland	1
testis	colon	1
testis	mammary gland	1
testis	spleen	1
testis	adrenal gland	1
testis	PBLs	1
testis	bone marrow	1
testis	retina	1
thymus	fetal thymus	1
thymus	kidney	1
thymus	fetal kidney	1
thymus	placenta	1
thymus	thyroid	1
thymus	salivary gland	1
thymus	colon	1
thymus	mammary gland	1
thymus	spleen	1
thymus	adrenal gland	1
thymus	PBLs	1
thymus	bone marrow	1
thymus	retina	1
fetal thymus	kidney	1
fetal thymus	fetal kidney	1
fetal thymus	placenta	1
fetal thymus	thyroid	1
fetal thymus	salivary gland	1
fetal thymus	colon	1
fetal thymus	mammary gland	1
fetal thymus	spleen	1
fetal thymus	adrenal gland	1
fetal thymus	PBLs	1
fetal thymus	bone marrow	1
fetal thymus	retina	1
kidney	fetal kidney	1
kidney	placenta	1
kidney	thyroid	1
kidney	salivary gland	1
kidney	colon	1
kidney	mammary gland	1
kidney	spleen	1
kidney	adrenal gland	1
kidney	PBLs	1
kidney	bone marrow	1
kidney	retina	1
fetal kidney	placenta	1
fetal kidney	thyroid	1
fetal kidney	salivary gland	1
fetal kidney	colon	1
fetal kidney	mammary gland	1
fetal kidney	spleen	1
fetal kidney	adrenal gland	1
fetal kidney	PBLs	1
fetal kidney	bone marrow	1
fetal kidney	retina	1
placenta	thyroid	1
placenta	salivary gland	1
placenta	colon	1
placenta	mammary gland	1
placenta	spleen	1
placenta	adrenal gland	1
placenta	PBLs	1
placenta	bone marrow	1
placenta	retina	1
thyroid	salivary gland	1
thyroid	colon	1
thyroid	mammary gland	1
thyroid	spleen	1
thyroid	adrenal gland	1
thyroid	PBLs	1
thyroid	bone marrow	1
thyroid	retina	1
salivary gland	colon	1
salivary gland	mammary gland	1
salivary gland	spleen	1
salivary gland	adrenal gland	1
salivary gland	PBLs	1
salivary gland	bone marrow	1
salivary gland	retina	1
colon	mammary gland	1
colon	spleen	1
colon	adrenal gland	1
colon	PBLs	1
colon	bone marrow	1
colon	retina	1
mammary gland	spleen	1
mammary gland	adrenal gland	1
mammary gland	PBLs	1
mammary gland	bone marrow	1
mammary gland	retina	1
spleen	adrenal gland	1
spleen	PBLs	1
spleen	bone marrow	1
spleen	retina	1
adrenal gland	PBLs	1
adrenal gland	bone marrow	1
adrenal gland	retina	1
PBLs	bone marrow	1
PBLs	retina	1
bone marrow	retina	1
