# Supplementary material for: SBMLmod: a Python-based web application and web service for efficient data integration and model simulation
Source: BMC Bioinformatics. 2017 Jun 24;18:314. doi: 10.1186/s12859-017-1722-9 (PMC5483284; doi:10.1186/s12859-017-1722-9)
Supplement: Supplementary file 7 — S7 — TCGA sample IDs. List of TCGA sample IDs used to calculate the results presented in Fig. 2 c and d. (TXT 76 kb) [file 12859_2017_1722_MOESM7_ESM.txt]

BRCA: TCGA-E9-A1RD-11A-33R-A157-07; TCGA-E9-A1RC-01A-11R-A157-07; TCGA-AC-A8OP-01A-11R-A36F-07; TCGA-BH-A0B1-01A-12R-A056-07; TCGA-B6-A0RG-01A-11R-A056-07; TCGA-D8-A1JH-01A-11R-A13Q-07; TCGA-A2-A0CR-01A-11R-A22K-07; TCGA-BH-A0DS-01A-11R-A056-07; TCGA-BH-A0HK-11A-11R-A089-07; TCGA-A2-A0D1-01A-11R-A034-07; TCGA-BH-A0HW-01A-11R-A034-07; TCGA-BH-A18U-11A-23R-A12D-07; TCGA-OL-A5RU-01A-11R-A28M-07; TCGA-LL-A50Y-01A-11R-A266-07; TCGA-LL-A5YM-01A-11R-A28M-07; TCGA-C8-A8HP-01A-11R-A36F-07; TCGA-AC-A62Y-01A-11R-A29R-07; TCGA-A8-A08B-01A-11R-A00Z-07; TCGA-AC-A3TN-01A-11R-A22K-07; TCGA-A8-A07W-01A-11R-A00Z-07; TCGA-PE-A5DE-01A-11R-A27Q-07; TCGA-A2-A3XX-01A-21R-A239-07; TCGA-AR-A2LK-01A-11R-A180-07; TCGA-B6-A0WT-01A-11R-A109-07; TCGA-AC-A23C-01A-12R-A169-07; TCGA-E2-A1L9-01A-11R-A13Q-07; TCGA-AO-A12F-01A-11R-A115-07; TCGA-A8-A08G-01A-11R-A00Z-07; TCGA-E2-A10F-01A-11R-A10J-07; TCGA-D8-A3Z6-01A-11R-A239-07; TCGA-BH-A0B0-01A-21R-A115-07; TCGA-BH-A1FU-01A-11R-A14D-07; TCGA-PE-A5DC-01A-12R-A27Q-07; TCGA-A2-A0SU-01A-11R-A084-07; TCGA-E9-A1N6-01A-11R-A144-07; TCGA-AR-A251-01A-12R-A169-07; TCGA-D8-A1XU-01A-11R-A14M-07; TCGA-E9-A1NI-01A-11R-A14D-07; TCGA-BH-A1F5-01A-12R-A13Q-07; TCGA-BH-A18P-11A-43R-A12D-07; TCGA-BH-A1FL-01A-11R-A13Q-07; TCGA-GM-A2DN-01A-11R-A180-07; TCGA-AC-A2BK-01A-11R-A21T-07; TCGA-A2-A04X-01A-21R-A034-07; TCGA-AR-A0TX-01A-11R-A084-07; TCGA-D8-A27T-01A-11R-A16F-07; TCGA-D8-A1JJ-01A-31R-A14M-07; TCGA-C8-A1HG-01A-11R-A137-07; TCGA-S3-A6ZG-01A-22R-A32P-07; TCGA-A2-A0T4-01A-31R-A084-07; TCGA-B6-A0I6-01A-11R-A034-07; TCGA-A8-A099-01A-11R-A00Z-07; TCGA-BH-A0DV-11A-22R-A12P-07; TCGA-A7-A425-01A-11R-A24H-07; TCGA-C8-A12L-01A-11R-A115-07; TCGA-D8-A27F-01A-11R-A16F-07; TCGA-E9-A248-01A-11R-A169-07; TCGA-E9-A5UP-01A-11R-A28M-07; TCGA-A7-A0CH-01A-21R-A00Z-07; TCGA-A8-A08L-01A-11R-A00Z-07; TCGA-A8-A07O-01A-11R-A00Z-07; TCGA-BH-A18L-11A-42R-A12D-07; TCGA-AO-A0JD-01A-11R-A056-07; TCGA-EW-A1OY-01A-11R-A144-07; TCGA-A7-A0DB-01A-11R-A00Z-07; TCGA-D8-A1XQ-01A-11R-A14M-07; TCGA-A8-A07B-01A-11R-A00Z-07; TCGA-AN-A0XL-01A-11R-A10J-07; TCGA-BH-A0DV-01A-21R-A12P-07; TCGA-BH-A0W3-01A-11R-A109-07; TCGA-OL-A66L-01A-12R-A31O-07; TCGA-A1-A0SG-01A-11R-A144-07; TCGA-A8-A06Q-01A-11R-A034-07; TCGA-AO-A03T-01A-21R-A034-07; TCGA-B6-A0RL-01A-11R-A084-07; TCGA-E2-A10E-01A-21R-A10J-07; TCGA-E9-A1NH-01A-11R-A14D-07; TCGA-C8-A12K-01A-21R-A115-07; TCGA-BH-A0BR-01A-21R-A115-07; TCGA-E9-A1N6-11A-32R-A144-07; TCGA-AQ-A7U7-01A-22R-A352-07; TCGA-AO-A0JC-01A-11R-A056-07; TCGA-BH-A0DL-01A-11R-A115-07; TCGA-E2-A10A-01A-21R-A115-07; TCGA-BH-A0BS-11A-11R-A12P-07; TCGA-E9-A1R4-01A-21R-A14D-07; TCGA-D8-A140-01A-11R-A115-07; TCGA-LD-A74U-01A-13R-A33J-07; TCGA-D8-A1XS-01A-11R-A14M-07; TCGA-EW-A1PG-01A-11R-A144-07; TCGA-BH-A18Q-11A-34R-A12D-07; TCGA-A2-A1G1-01A-21R-A13Q-07; TCGA-D8-A27H-01A-11R-A16F-07; TCGA-AN-A0AR-01A-11R-A00Z-07; TCGA-E2-A576-01A-11R-A31O-07; TCGA-E2-A15K-01A-11R-A12P-07; TCGA-C8-A132-01A-31R-A115-07; TCGA-E2-A1IJ-01A-11R-A144-07; TCGA-E9-A1R7-11A-42R-A14M-07; TCGA-A8-A08Z-01A-21R-A00Z-07; TCGA-E9-A244-01A-11R-A169-07; TCGA-A8-A06Y-01A-21R-A00Z-07; TCGA-AN-A0XP-01A-11R-A109-07; TCGA-A8-A07S-01A-11R-A034-07; TCGA-AO-A129-01A-21R-A10J-07; TCGA-A1-A0SD-01A-11R-A115-07; TCGA-AR-A5QQ-01A-11R-A28M-07; TCGA-EW-A1P0-01A-11R-A144-07; TCGA-A8-A0A9-01A-11R-A00Z-07; TCGA-A2-A3XZ-01A-42R-A239-07; TCGA-B6-A0RM-01A-11R-A084-07; TCGA-B6-A0RQ-01A-11R-A115-07; TCGA-A7-A426-01A-22R-A24H-07; TCGA-A8-A097-01A-11R-A034-07; TCGA-D8-A27P-01A-11R-A16F-07; TCGA-BH-A204-01A-11R-A157-07; TCGA-OL-A6VR-01A-32R-A33J-07; TCGA-A8-A07C-01A-11R-A034-07; TCGA-EW-A424-01A-11R-A24H-07; TCGA-E2-A15C-01A-31R-A12D-07; TCGA-B6-A0I9-01A-11R-A034-07; TCGA-E9-A1N5-01A-11R-A14D-07; TCGA-BH-A1FH-11B-42R-A13Q-07; TCGA-A8-A09E-01A-11R-A00Z-07; TCGA-A2-A0CW-01A-21R-A115-07; TCGA-E9-A1RI-01A-11R-A169-07; TCGA-A8-A075-01A-11R-A084-07; TCGA-LL-A6FR-01A-12R-A31O-07; TCGA-AR-A0TZ-01A-12R-A084-07; TCGA-C8-A1HO-01A-11R-A13Q-07; TCGA-E2-A1IG-11A-22R-A144-07; TCGA-A2-A0YM-01A-11R-A109-07; TCGA-A7-A0CD-01A-11R-A00Z-07; TCGA-BH-A0HL-01A-11R-A10U-07; TCGA-E2-A10C-01A-21R-A10J-07; TCGA-AQ-A04L-01B-21R-A10J-07; TCGA-A7-A3J0-01A-11R-A213-07; TCGA-AN-A0FZ-01A-11R-A034-07; TCGA-E9-A22D-01A-11R-A157-07; TCGA-AO-A0J6-01A-11R-A034-07; TCGA-AC-A2FK-01A-12R-A180-07; TCGA-D8-A27M-01A-11R-A16F-07; TCGA-AO-A1KQ-01A-11R-A13Q-07; TCGA-E2-A14U-01A-11R-A22K-07; TCGA-AC-A3YI-01A-21R-A239-07; TCGA-AN-A046-01A-21R-A034-07; TCGA-BH-A18M-11A-33R-A12D-07; TCGA-GI-A2C8-01A-11R-A16F-07; TCGA-EW-A1OW-01A-21R-A144-07; TCGA-AN-A0XT-01A-11R-A109-07; TCGA-B6-A0X0-01A-21R-A115-07; TCGA-AO-A12E-01A-11R-A10J-07; TCGA-BH-A0BJ-01A-11R-A056-07; TCGA-BH-A8FZ-01A-11R-A352-07; TCGA-A2-A0CZ-01A-11R-A034-07; TCGA-AC-A2FE-01A-11R-A19W-07; TCGA-OL-A5RY-01A-21R-A28M-07; TCGA-E2-A3DX-01A-21R-A213-07; TCGA-B6-A0I5-01A-11R-A034-07; TCGA-BH-A0EE-01A-11R-A034-07; TCGA-C8-A12W-01A-11R-A115-07; TCGA-B6-A0RV-01A-11R-A084-07; TCGA-E9-A22A-01A-11R-A157-07; TCGA-A2-A0D4-01A-11R-A00Z-07; TCGA-AC-A6IV-01A-12R-A33J-07; TCGA-E2-A107-01A-11R-A10J-07; TCGA-AC-A23E-01A-11R-A157-07; TCGA-D8-A1XL-01A-11R-A14M-07; TCGA-AN-A0XR-01A-11R-A109-07; TCGA-D8-A1JI-01A-11R-A13Q-07; TCGA-E2-A14O-01A-31R-A115-07; TCGA-A2-A1FZ-01A-51R-A14D-07; TCGA-A1-A0SF-01A-11R-A144-07; TCGA-AC-A23H-01A-11R-A157-07; TCGA-AR-A0TU-01A-31R-A109-07; TCGA-BH-A18V-11A-52R-A12D-07; TCGA-E9-A295-01A-11R-A16F-07; TCGA-BH-A1FJ-01A-11R-A13Q-07; TCGA-A2-A0SX-01A-12R-A084-07; TCGA-AR-A24U-01A-11R-A169-07; TCGA-AN-A0FL-01A-11R-A034-07; TCGA-AN-A0FS-01A-11R-A034-07; TCGA-AR-A24V-01A-21R-A169-07; TCGA-GM-A3XL-01A-11R-A22U-07; TCGA-A7-A26F-01A-21R-A169-07; TCGA-B6-A401-01A-11R-A239-07; TCGA-E2-A1B1-01A-21R-A12P-07; TCGA-EW-A6SA-01A-21R-A32P-07; TCGA-A2-A0D2-01A-21R-A034-07; TCGA-BH-A0BQ-01A-21R-A115-07; TCGA-BH-A0B7-01A-12R-A115-07; TCGA-E9-A1R6-01A-11R-A14D-07; TCGA-A7-A0CG-01A-12R-A056-07; TCGA-BH-A0DQ-11A-12R-A089-07; TCGA-D8-A1X9-01A-12R-A157-07; TCGA-B6-A0RT-01A-21R-A084-07; TCGA-D8-A27G-01A-11R-A16F-07; TCGA-EW-A2FR-01A-11R-A21T-07; TCGA-BH-A6R8-01A-21R-A33J-07; TCGA-AR-A2LL-01A-11R-A180-07; TCGA-A8-A09Z-01A-11R-A00Z-07; TCGA-A2-A4S2-01A-12R-A266-07; TCGA-BH-A18Q-01A-12R-A12D-07; TCGA-C8-A137-01A-11R-A115-07; TCGA-BH-A1FE-01A-11R-A13Q-07; TCGA-AR-A24O-01A-11R-A169-07; TCGA-A2-A1G4-01A-11R-A13Q-07; TCGA-E2-A1IH-01A-11R-A13Q-07; TCGA-D8-A1Y1-01A-21R-A14M-07; TCGA-AO-A0J9-01A-11R-A034-07; TCGA-E2-A1B4-01A-11R-A12P-07; TCGA-A7-A0CE-11A-21R-A089-07; TCGA-OL-A5RV-01A-12R-A28M-07; TCGA-E2-A15F-01A-11R-A115-07; TCGA-B6-A0IQ-01A-11R-A034-07; TCGA-A2-A3XU-01A-12R-A22U-07; TCGA-C8-A12X-01A-11R-A115-07; TCGA-E9-A226-01A-21R-A157-07; TCGA-A2-A1FW-01A-11R-A13Q-07; TCGA-A8-A084-01A-21R-A00Z-07; TCGA-E9-A227-01A-11R-A157-07; TCGA-BH-A42V-01A-11R-A24H-07; TCGA-A7-A6VY-01A-12R-A33J-07; TCGA-A8-A082-01A-11R-A00Z-07; TCGA-C8-A133-01A-32R-A12D-07; TCGA-D8-A1XM-01A-21R-A14M-07; TCGA-C8-A135-01A-11R-A115-07; TCGA-BH-A1FJ-11B-42R-A13Q-07; TCGA-BH-A0B7-11A-34R-A115-07; TCGA-A2-A0SY-01A-31R-A084-07; TCGA-A8-A09G-01A-21R-A00Z-07; TCGA-BH-A0BZ-01A-31R-A12P-07; TCGA-A2-A0CQ-01A-21R-A034-07; TCGA-BH-A0BC-11A-22R-A089-07; TCGA-AN-A0FD-01A-11R-A034-07; TCGA-A2-A0YL-01A-21R-A109-07; TCGA-A2-A0YJ-01A-11R-A109-07; TCGA-D8-A1JT-01A-31R-A13Q-07; TCGA-AO-A0JF-01A-11R-A056-07; TCGA-AO-A12G-01A-11R-A10J-07; TCGA-BH-A0BF-01A-21R-A12P-07; TCGA-AO-A03L-01A-41R-A056-07; TCGA-E2-A1IF-01A-11R-A144-07; TCGA-AN-A0FW-01A-11R-A034-07; TCGA-A8-A07E-01A-11R-A034-07; TCGA-A7-A4SB-01A-21R-A266-07; TCGA-BH-A0B5-11A-23R-A12P-07; TCGA-A8-A08X-01A-21R-A00Z-07; TCGA-BH-A0BS-01A-11R-A12P-07; TCGA-A2-A04P-01A-31R-A034-07; TCGA-AO-A03V-01A-11R-A115-07; TCGA-AC-A2FF-11A-13R-A17B-07; TCGA-W8-A86G-01A-21R-A36F-07; TCGA-E2-A15J-01A-11R-A12P-07; TCGA-AR-A24S-01A-11R-A169-07; TCGA-EW-A3E8-01B-11R-A24H-07; TCGA-BH-A0E7-01A-11R-A034-07; TCGA-A7-A56D-01A-11R-A27Q-07; TCGA-PE-A5DD-01A-12R-A27Q-07; TCGA-BH-A0H0-01A-11R-A056-07; TCGA-BH-A5IZ-01A-11R-A27Q-07; TCGA-EW-A1PH-01A-11R-A14M-07; TCGA-EW-A1PC-01B-11R-A21T-07; TCGA-BH-A0BL-01A-11R-A115-07; TCGA-BH-A1FM-11B-23R-A13Q-07; TCGA-E9-A1NF-11A-73R-A14D-07; TCGA-BH-A1FG-01A-11R-A13Q-07; TCGA-A8-A08R-01A-11R-A034-07; TCGA-A2-A0EN-01A-13R-A084-07; TCGA-A7-A13D-01A-13R-A12P-07; TCGA-A7-A3J1-01A-11R-A213-07; TCGA-AO-A12C-01A-11R-A10J-07; TCGA-BH-A18P-01A-11R-A12D-07; TCGA-E2-A10B-01A-11R-A10J-07; TCGA-EW-A6SC-01A-12R-A32P-07; TCGA-B6-A0WW-01A-11R-A109-07; TCGA-BH-A0BA-11A-22R-A19E-07; TCGA-AQ-A54O-01A-11R-A266-07; TCGA-E9-A247-01A-11R-A169-07; TCGA-LL-A8F5-01A-11R-A36F-07; TCGA-AC-A23G-01A-11R-A213-07; TCGA-AR-A0TV-01A-21R-A084-07; TCGA-B6-A0X4-01A-11R-A109-07; TCGA-A2-A4S1-01A-21R-A266-07; TCGA-A8-A09M-01A-11R-A00Z-07; TCGA-AR-A0TS-01A-11R-A115-07; TCGA-AR-A2LO-01A-31R-A18M-07; TCGA-AC-A3W5-01A-11R-A22K-07; TCGA-A8-A08I-01A-11R-A00Z-07; TCGA-E2-A14Y-01A-21R-A12D-07; TCGA-A8-A06X-01A-21R-A00Z-07; TCGA-A7-A0DB-11A-33R-A089-07; TCGA-AO-A12A-01A-21R-A115-07; TCGA-A2-A25B-01A-11R-A169-07; TCGA-AR-A24R-01A-11R-A169-07; TCGA-C8-A12Z-01A-11R-A115-07; TCGA-BH-A0BQ-11A-33R-A115-07; TCGA-A2-A0YC-01A-11R-A109-07; TCGA-B6-A40B-01A-11R-A239-07; TCGA-E2-A1L6-01A-11R-A13Q-07; TCGA-A8-A09V-01A-11R-A034-07; TCGA-E9-A1RH-01A-21R-A169-07; TCGA-OL-A66H-01A-11R-A29R-07; TCGA-BH-A18V-01A-11R-A12D-07; TCGA-AR-A24X-01A-11R-A169-07; TCGA-A8-A06Z-01A-11R-A00Z-07; TCGA-E2-A15E-01A-11R-A12D-07; TCGA-A2-A3XY-01A-11R-A239-07; TCGA-BH-A1FC-01A-11R-A13Q-07; TCGA-BH-A0BJ-11A-23R-A089-07; TCGA-D8-A1XC-01A-11R-A14D-07; TCGA-E2-A158-01A-11R-A12D-07; TCGA-A8-A09I-01A-22R-A034-07; TCGA-E2-A572-01A-13R-A31O-07; TCGA-EW-A1P3-01A-11R-A144-07; TCGA-OL-A66N-01A-12R-A31O-07; TCGA-AO-A12B-01A-11R-A10J-07; TCGA-B6-A0WS-01A-11R-A115-07; TCGA-A1-A0SI-01A-11R-A144-07; TCGA-A2-A0YT-01A-11R-A109-07; TCGA-BH-A0BV-11A-31R-A089-07; TCGA-BH-A0DZ-01A-11R-A00Z-07; TCGA-AC-A3QP-01A-11R-A22U-07; TCGA-AR-A0U2-01A-11R-A109-07; TCGA-D8-A1JB-01A-11R-A13Q-07; TCGA-AR-A2LM-01A-11R-A180-07; TCGA-E2-A150-01A-11R-A12D-07; TCGA-B6-A0IG-01A-11R-A034-07; TCGA-AN-A0AL-01A-11R-A00Z-07; TCGA-BH-A0DO-01B-11R-A12D-07; TCGA-EW-A3U0-01A-11R-A22K-07; TCGA-D8-A1XT-01A-11R-A14M-07; TCGA-C8-A1HN-01A-11R-A137-07; TCGA-AO-A0J4-01A-11R-A034-07; TCGA-E2-A108-01A-13R-A10J-07; TCGA-BH-A1FN-11A-34R-A13Q-07; TCGA-AR-A24N-01A-11R-A169-07; TCGA-E2-A14Q-01A-11R-A12D-07; TCGA-A2-A0T2-01A-11R-A084-07; TCGA-AR-A24M-01A-11R-A169-07; TCGA-AC-A2QJ-01A-12R-A19W-07; TCGA-E2-A15K-11A-13R-A12P-07; TCGA-AR-A24P-01A-11R-A169-07; TCGA-AR-A1AY-01A-21R-A12P-07; TCGA-EW-A1PE-01A-11R-A144-07; TCGA-E2-A15O-01A-11R-A115-07; TCGA-BH-A1EY-01A-11R-A13Q-07; TCGA-BH-A0DH-11A-31R-A089-07; TCGA-AO-A128-01A-11R-A10J-07; TCGA-AN-A0FN-01A-11R-A034-07; TCGA-AO-A12D-01A-11R-A115-07; TCGA-LL-A5YO-01A-21R-A28M-07; TCGA-BH-A0B5-01A-11R-A12P-07; TCGA-BH-A0H3-01A-11R-A12P-07; TCGA-A8-A085-01A-11R-A00Z-07; TCGA-D8-A143-01A-11R-A115-07; TCGA-A2-A0T5-01A-21R-A084-07; TCGA-BH-A0DK-11A-13R-A089-07; TCGA-E9-A1R0-01A-22R-A16F-07; TCGA-S3-A6ZH-01A-22R-A32P-07; TCGA-A2-A04U-01A-11R-A115-07; TCGA-D8-A1Y2-01A-11R-A157-07; TCGA-D8-A147-01A-11R-A115-07; TCGA-S3-A6ZF-01A-32R-A32P-07; TCGA-E9-A5UO-01A-11R-A28M-07; TCGA-B6-A409-01A-11R-A24H-07; TCGA-BH-A1EV-01A-11R-A137-07; TCGA-A2-A0YI-01A-31R-A10J-07; TCGA-BH-A18M-01A-11R-A12D-07; TCGA-B6-A0IN-01A-11R-A034-07; TCGA-A2-A0ET-01A-31R-A034-07; TCGA-A7-A13H-01A-11R-A22K-07; TCGA-A2-A0EY-01A-11R-A034-07; TCGA-E2-A15I-01A-21R-A137-07; TCGA-E9-A2JS-01A-11R-A180-07; TCGA-GM-A2D9-01A-11R-A18M-07; TCGA-XX-A89A-01A-11R-A36F-07; TCGA-E9-A1RF-01A-11R-A157-07; TCGA-AC-A6NO-01A-12R-A33J-07; TCGA-EW-A1PB-01A-11R-A144-07; TCGA-D8-A27N-01A-11R-A16F-07; TCGA-AN-A0XO-01A-11R-A109-07; TCGA-A2-A25A-01A-12R-A16F-07; TCGA-E9-A1NC-01A-21R-A26B-07; TCGA-C8-A131-01A-11R-A115-07; TCGA-BH-A0WA-01A-11R-A109-07; TCGA-A2-A4RY-01A-31R-A266-07; TCGA-AN-A0XW-01A-11R-A109-07; TCGA-C8-A27A-01A-11R-A169-07; TCGA-C8-A26X-01A-31R-A16F-07; TCGA-A8-A08F-01A-11R-A00Z-07; TCGA-E2-A1LL-01A-11R-A144-07; TCGA-E9-A1ND-01A-11R-A144-07; TCGA-A2-A0YH-01A-11R-A109-07; TCGA-E9-A249-01A-11R-A169-07; TCGA-BH-A0C3-01A-21R-A12P-07; TCGA-AR-A2LJ-01A-12R-A19W-07; TCGA-GM-A2DK-01A-21R-A180-07; TCGA-AR-A1AI-01A-11R-A12P-07; TCGA-LL-A73Y-01A-11R-A33J-07; TCGA-E9-A245-01A-22R-A16F-07; TCGA-AN-A049-01A-21R-A00Z-07; TCGA-E2-A1IU-01A-11R-A14D-07; TCGA-E2-A1L7-11A-33R-A144-07; TCGA-B6-A0IM-01A-11R-A034-07; TCGA-BH-A28Q-01A-11R-A16F-07; TCGA-AO-A0J7-01A-11R-A034-07; TCGA-BH-A18R-11A-42R-A12D-07; TCGA-EW-A6SD-01A-12R-A33J-07; TCGA-A8-A093-01A-11R-A00Z-07; TCGA-AC-A2BM-01A-11R-A21T-07; TCGA-AQ-A1H3-01A-31R-A13Q-07; TCGA-E9-A1N4-01A-11R-A14M-07; TCGA-A2-A0CS-01A-11R-A115-07; TCGA-E2-A1IL-01A-11R-A14D-07; TCGA-A7-A26I-01A-11R-A169-07; TCGA-AR-A1AO-01A-11R-A12P-07; TCGA-BH-A0BZ-11A-61R-A12P-07; TCGA-OL-A5D6-01A-21R-A27Q-07; TCGA-D8-A1XG-01A-11R-A14D-07; TCGA-BH-A1FR-01A-11R-A13Q-07; TCGA-BH-A18J-01A-11R-A12D-07; TCGA-AN-A0FK-01A-11R-A034-07; TCGA-AR-A254-01A-21R-A169-07; TCGA-D8-A73U-01A-11R-A33J-07; TCGA-BH-A1FC-11A-32R-A13Q-07; TCGA-E9-A228-01A-31R-A157-07; TCGA-LQ-A4E4-01A-11R-A266-07; TCGA-BH-A0H7-01A-13R-A056-07; TCGA-BH-A1EW-01A-11R-A137-07; TCGA-BH-A42T-01A-11R-A24H-07; TCGA-C8-A275-01A-21R-A16F-07; TCGA-D8-A1XV-01A-11R-A14M-07; TCGA-AN-A0XN-01A-21R-A109-07; TCGA-EW-A1J2-01A-21R-A13Q-07; TCGA-E2-A14S-01A-11R-A12D-07; TCGA-E9-A1R7-01A-11R-A14M-07; TCGA-D8-A1XY-01A-11R-A14M-07; TCGA-BH-A1FB-01A-11R-A13Q-07; TCGA-BH-A0HF-01A-11R-A056-07; TCGA-AC-A3BB-01A-21R-A19W-07; TCGA-E2-A158-11A-22R-A12D-07; TCGA-A2-A0EW-01A-21R-A115-07; TCGA-AR-A2LE-01A-11R-A180-07; TCGA-A2-A0CP-01A-11R-A034-07; TCGA-BH-A0RX-01A-21R-A084-07; TCGA-OL-A6VO-01A-12R-A33J-07; TCGA-EW-A6SB-01A-12R-A32P-07; TCGA-LL-A5YP-01A-21R-A28M-07; TCGA-BH-A0E0-11A-13R-A089-07; TCGA-AO-A124-01A-11R-A10J-07; TCGA-AN-A0AK-01A-21R-A00Z-07; TCGA-AO-A0J5-01A-11R-A034-07; TCGA-AC-A3YJ-01A-11R-A22U-07; TCGA-E2-A15T-01A-11R-A115-07; TCGA-A7-A2KD-01A-31R-A21T-07; TCGA-D8-A27E-01A-11R-A16F-07; TCGA-C8-A12O-01A-11R-A115-07; TCGA-BH-A1F6-01A-11R-A13Q-07; TCGA-AR-A255-01A-11R-A169-07; TCGA-AN-A0FV-01A-11R-A00Z-07; TCGA-BH-A0DQ-01A-11R-A084-07; TCGA-AN-A0AM-01A-11R-A034-07; TCGA-AR-A256-01A-11R-A169-07; TCGA-A2-A1FX-01A-11R-A13Q-07; TCGA-A1-A0SJ-01A-11R-A084-07; TCGA-A7-A26E-01A-11R-A169-07; TCGA-BH-A0H7-11A-13R-A089-07; TCGA-AC-A3EH-01A-22R-A22K-07; TCGA-E9-A243-01A-21R-A169-07; TCGA-E2-A15P-01A-11R-A115-07; TCGA-BH-A0DG-11A-43R-A12P-07; TCGA-BH-A0B8-11A-41R-A089-07; TCGA-D8-A145-01A-11R-A115-07; TCGA-D8-A13Z-01A-11R-A115-07; TCGA-AO-A1KO-01A-31R-A13Q-07; TCGA-C8-A1HF-01A-11R-A137-07; TCGA-A2-A0CM-01A-31R-A034-07; TCGA-A7-A0CJ-01A-21R-A00Z-07; TCGA-A8-A0A2-01A-11R-A034-07; TCGA-E2-A570-01A-11R-A29R-07; TCGA-E9-A1QZ-01A-21R-A169-07; TCGA-BH-A1FE-11B-14R-A13Q-07; TCGA-OL-A5RX-01A-11R-A28M-07; TCGA-BH-A0BA-01A-11R-A056-07; TCGA-A8-A09N-01A-11R-A00Z-07; TCGA-E9-A1RH-11A-34R-A169-07; TCGA-D8-A27W-01A-11R-A16F-07; TCGA-BH-A0C3-11A-23R-A12P-07; TCGA-HN-A2NL-01A-11R-A18M-07; TCGA-AR-A1AX-01A-11R-A12P-07; TCGA-A8-A08S-01A-11R-A034-07; TCGA-E2-A1LH-01A-11R-A14D-07; TCGA-A8-A07I-01A-11R-A00Z-07; TCGA-AO-A03R-01A-21R-A034-07; TCGA-E9-A1R3-01A-31R-A14M-07; TCGA-C8-A26V-01A-11R-A16F-07; TCGA-BH-A0HB-01A-11R-A056-07; TCGA-A8-A08J-01A-11R-A00Z-07; TCGA-LL-A7T0-01A-31R-A352-07; TCGA-BH-A0HI-01A-11R-A084-07; TCGA-BH-A0BO-01A-23R-A12D-07; TCGA-E2-A15L-01A-11R-A12D-07; TCGA-E2-A1L8-01A-11R-A13Q-07; TCGA-AC-A2FM-11B-32R-A19W-07; TCGA-AO-A126-01A-11R-A10J-07; TCGA-EW-A6S9-01A-22R-A33J-07; TCGA-BH-A1FH-01A-12R-A13Q-07; TCGA-C8-A130-01A-31R-A115-07; TCGA-A2-A0ES-01A-11R-A115-07; TCGA-EW-A1PD-01A-11R-A144-07; TCGA-GI-A2C9-11A-22R-A21T-07; TCGA-E9-A1NF-01A-11R-A14D-07; TCGA-E2-A15K-06A-11R-A12P-07; TCGA-D8-A146-01A-31R-A115-07; TCGA-E2-A155-01A-11R-A12D-07; TCGA-AR-A2LH-01A-31R-A18M-07; TCGA-D8-A1X7-01A-11R-A14M-07; TCGA-BH-A204-11A-53R-A157-07; TCGA-B6-A400-01A-11R-A239-07; TCGA-A8-A0A6-01A-12R-A056-07; TCGA-A7-A4SE-01A-11R-A266-07; TCGA-AR-A5QM-01A-11R-A27Q-07; TCGA-BH-A0E6-01A-11R-A034-07; TCGA-AO-A125-01A-11R-A10J-07; TCGA-E9-A5FK-01A-11R-A27Q-07; TCGA-AR-A1AR-01A-31R-A137-07; TCGA-AO-A1KR-01A-12R-A144-07; TCGA-BH-A0B3-01A-11R-A056-07; TCGA-BH-A0BV-01A-11R-A00Z-07; TCGA-D8-A27I-01A-11R-A16F-07; TCGA-E2-A14N-01A-31R-A137-07; TCGA-BH-A203-11A-42R-A169-07; TCGA-EW-A1J3-01A-11R-A13Q-07; TCGA-GI-A2C8-11A-22R-A16F-07; TCGA-BH-A0HN-01A-11R-A10U-07; TCGA-B6-A0RI-01A-11R-A056-07; TCGA-A2-A0EX-01A-21R-A034-07; TCGA-A8-A079-01A-21R-A00Z-07; TCGA-BH-A0DP-11A-12R-A089-07; TCGA-A2-A04Y-01A-21R-A034-07; TCGA-AO-A0J8-01A-21R-A034-07; TCGA-EW-A1J6-01A-11R-A13Q-07; TCGA-D8-A27R-01A-11R-A16F-07; TCGA-A2-A0EU-01A-22R-A056-07; TCGA-BH-A0BG-01A-11R-A115-07; TCGA-A2-A259-01A-11R-A16F-07; TCGA-B6-A0I2-01A-11R-A034-07; TCGA-B6-A0IC-01A-11R-A034-07; TCGA-BH-A1FB-11A-33R-A13Q-07; TCGA-GM-A3XG-01A-31R-A24H-07; TCGA-B6-A2IU-01A-32R-A18M-07; TCGA-AO-A12H-01A-11R-A115-07; TCGA-A2-A04N-01A-11R-A115-07; TCGA-B6-A1KN-01A-11R-A13Q-07; TCGA-BH-A1EO-11A-31R-A137-07; TCGA-E2-A1IO-01A-11R-A144-07; TCGA-A2-A25E-01A-11R-A169-07; TCGA-BH-A0DP-01A-21R-A056-07; TCGA-A8-A083-01A-21R-A00Z-07; TCGA-AR-A24Q-01A-12R-A169-07; TCGA-A2-A04V-01A-21R-A034-07; TCGA-BH-A18T-01A-11R-A12D-07; TCGA-A8-A086-01A-11R-A00Z-07; TCGA-E9-A1RI-11A-41R-A169-07; TCGA-BH-A0C1-01B-11R-A12D-07; TCGA-EW-A1OZ-01A-11R-A144-07; TCGA-GM-A3XN-01A-12R-A22U-07; TCGA-EW-A2FW-01A-11R-A17B-07; TCGA-BH-A1FD-01A-11R-A13Q-07; TCGA-AO-A0J3-01A-11R-A034-07; TCGA-AR-A1AQ-01A-11R-A12P-07; TCGA-AN-A0XU-01A-11R-A109-07; TCGA-BH-A0W4-01A-11R-A109-07; TCGA-AN-A03Y-01A-21R-A00Z-07; TCGA-A8-A090-01A-11R-A00Z-07; TCGA-A2-A1G0-01A-11R-A13Q-07; TCGA-E2-A15S-01A-11R-A115-07; TCGA-A7-A0D9-01A-31R-A056-07; TCGA-E2-A15H-01A-11R-A12D-07; TCGA-BH-A0DT-11A-12R-A12D-07; TCGA-A2-A0EV-01A-11R-A034-07; TCGA-AR-A5QN-01A-12R-A28M-07; TCGA-E2-A14R-01A-11R-A115-07; TCGA-A8-A07L-01A-11R-A00Z-07; TCGA-GM-A5PX-01A-12R-A28M-07; TCGA-A7-A13G-11A-51R-A13Q-07; TCGA-B6-A0IH-01A-11R-A115-07; TCGA-AO-A1KP-01A-11R-A13Q-07; TCGA-E2-A1LE-01A-12R-A19W-07; TCGA-A8-A07U-01A-11R-A034-07; TCGA-E9-A5FL-01A-11R-A27Q-07; TCGA-A7-A4SA-01A-11R-A266-07; TCGA-A2-A0SV-01A-11R-A084-07; TCGA-B6-A0I1-01A-11R-A21T-07; TCGA-BH-A18K-01A-11R-A12D-07; TCGA-AO-A0JL-01A-11R-A056-07; TCGA-A2-A3XS-01A-11R-A22U-07; TCGA-AC-A3HN-01A-11R-A213-07; TCGA-D8-A1XA-01A-11R-A14D-07; TCGA-A2-A04T-01A-21R-A034-07; TCGA-BH-A208-01A-11R-A157-07; TCGA-AC-A62V-01A-11R-A31O-07; TCGA-BH-A209-11A-42R-A157-07; TCGA-AN-A0FF-01A-11R-A034-07; TCGA-AR-A2LQ-01A-22R-A18M-07; TCGA-E2-A14T-01A-11R-A115-07; TCGA-B6-A0RU-01A-11R-A084-07; TCGA-E9-A1R5-01A-11R-A14M-07; TCGA-A8-A09A-01A-11R-A00Z-07; TCGA-BH-A1EV-11A-24R-A137-07; TCGA-AN-A0XV-01A-11R-A109-07; TCGA-AO-A0JM-01A-21R-A056-07; TCGA-E9-A1NA-11A-33R-A144-07; TCGA-A2-A3KC-01A-11R-A213-07; TCGA-BH-A18H-01A-11R-A12D-07; TCGA-A8-A096-01A-11R-A00Z-07; TCGA-LL-A442-01A-11R-A24H-07; TCGA-AC-A3OD-01A-11R-A21T-07; TCGA-BH-A6R9-01A-21R-A32P-07; TCGA-AR-A0TQ-01A-11R-A084-07; TCGA-A8-A08C-01A-11R-A00Z-07; TCGA-OL-A66K-01A-11R-A29R-07; TCGA-B6-A1KI-01A-11R-A14M-07; TCGA-E9-A1N8-01A-11R-A144-07; TCGA-A8-A06O-01A-11R-A00Z-07; TCGA-EW-A1IW-01A-11R-A13Q-07; TCGA-A2-A0T0-01A-22R-A084-07; TCGA-AN-A04A-01A-21R-A034-07; TCGA-E9-A1RB-01A-11R-A157-07; TCGA-BH-A0BW-01A-11R-A115-07; TCGA-E9-A1NA-01A-11R-A144-07; TCGA-A2-A0YE-01A-11R-A109-07; TCGA-C8-A8HQ-01A-11R-A36F-07; TCGA-BH-A28O-01A-11R-A22K-07; TCGA-A1-A0SN-01A-11R-A144-07; TCGA-AR-A0TY-01A-12R-A115-07; TCGA-C8-A12U-01A-11R-A115-07; TCGA-D8-A1XF-01A-11R-A14D-07; TCGA-BH-A0AY-01A-21R-A00Z-07; TCGA-B6-A0IA-01A-11R-A034-07; TCGA-A7-A13E-11A-61R-A12P-07; TCGA-E2-A1LS-01A-12R-A157-07; TCGA-E2-A15E-06A-11R-A12D-07; TCGA-E2-A154-01A-11R-A115-07; TCGA-AO-A0J2-01A-11R-A034-07; TCGA-E9-A1RC-11A-33R-A157-07; TCGA-A2-A4S0-01A-21R-A266-07; TCGA-C8-A26Z-01A-11R-A16F-07; TCGA-AO-A1KT-01A-11R-A13Q-07; TCGA-BH-A0H9-01A-11R-A056-07; TCGA-A7-A13F-11A-42R-A12P-07; TCGA-C8-A1HK-01A-21R-A13Q-07; TCGA-GM-A2DF-01A-11R-A180-07; TCGA-A8-A0AB-01A-11R-A034-07; TCGA-BH-A18I-01A-11R-A12D-07; TCGA-LL-A5YN-01A-11R-A28M-07; TCGA-A7-A4SC-01A-12R-A266-07; TCGA-A2-A0CU-01A-12R-A034-07; TCGA-A8-A0A1-01A-11R-A00Z-07; TCGA-BH-A0HQ-01A-11R-A034-07; TCGA-BH-A0HK-01A-11R-A056-07; TCGA-GM-A3NY-01A-11R-A21T-07; TCGA-BH-A1F2-11A-32R-A13Q-07; TCGA-AR-A250-01A-31R-A169-07; TCGA-BH-A0C0-11A-21R-A089-07; TCGA-D8-A1JN-01A-11R-A13Q-07; TCGA-A8-A094-01A-11R-A00Z-07; TCGA-B6-A0WV-01A-11R-A109-07; TCGA-A2-A04R-01A-41R-A109-07; TCGA-BH-A1F0-11B-23R-A137-07; TCGA-E9-A22G-01A-11R-A157-07; TCGA-GM-A2DL-01A-11R-A18M-07; TCGA-B6-A0X1-01A-11R-A109-07; TCGA-A8-A06U-01A-11R-A00Z-07; TCGA-A2-A0T1-01A-21R-A084-07; TCGA-A2-A3KD-01A-12R-A213-07; TCGA-AR-A2LN-01A-21R-A18M-07; TCGA-D8-A1XB-01A-11R-A14D-07; TCGA-EW-A1P1-01A-31R-A14D-07; TCGA-E9-A3QA-01A-61R-A22K-07; TCGA-BH-A0B4-01A-11R-A00Z-07; TCGA-AR-A1AP-01A-11R-A12P-07; TCGA-A2-A1G6-01A-11R-A13Q-07; TCGA-D8-A1XZ-01A-11R-A14M-07; TCGA-BH-A0AW-01A-11R-A056-07; TCGA-AQ-A1H2-01A-11R-A13Q-07; TCGA-E2-A1B0-01A-11R-A12P-07; TCGA-BH-A0HX-01A-21R-A056-07; TCGA-EW-A1PA-01A-11R-A144-07; TCGA-OL-A5D8-01A-11R-A27Q-07; TCGA-C8-A278-01A-11R-A169-07; TCGA-A7-A26G-01A-21R-A169-07; TCGA-AR-A24Z-01A-11R-A169-07; TCGA-A2-A0EM-01A-11R-A034-07; TCGA-GM-A2DM-01A-11R-A180-07; TCGA-B6-A0WX-01A-11R-A109-07; TCGA-D8-A1Y0-01A-11R-A14M-07; TCGA-D8-A1JU-01A-11R-A13Q-07; TCGA-D8-A1XW-01A-11R-A14M-07; TCGA-BH-A0BT-11A-21R-A12P-07; TCGA-XX-A899-01A-11R-A36F-07; TCGA-E9-A1N5-11A-41R-A14D-07; TCGA-BH-A8G0-01A-11R-A352-07; TCGA-C8-A12M-01A-11R-A115-07; TCGA-E2-A15R-01A-11R-A115-07; TCGA-B6-A0IK-01A-12R-A056-07; TCGA-A7-A5ZW-01A-12R-A29R-07; TCGA-LL-A441-01A-11R-A24H-07; TCGA-BH-A0GZ-01A-11R-A056-07; TCGA-LL-A740-01A-21R-A32P-07; TCGA-AC-A3TM-01A-11R-A22K-07; TCGA-AR-A1AN-01A-11R-A12P-07; TCGA-BH-A209-01A-11R-A157-07; TCGA-B6-A0WY-01A-11R-A109-07; TCGA-E2-A2P5-01A-11R-A19W-07; TCGA-BH-A0DI-01A-21R-A12P-07; TCGA-E9-A1NG-01A-21R-A14M-07; TCGA-EW-A1P4-01A-21R-A144-07; TCGA-BH-A0GY-01A-11R-A056-07; TCGA-BH-A0W5-01A-11R-A109-07; TCGA-A2-A0ST-01A-12R-A084-07; TCGA-E9-A1N4-11A-33R-A14M-07; TCGA-E9-A1NE-01A-21R-A14M-07; TCGA-BH-A0HO-01A-11R-A034-07; TCGA-AC-A23H-11A-12R-A157-07; TCGA-B6-A0IP-01A-11R-A034-07; TCGA-E9-A3Q9-01A-11R-A21T-07; TCGA-E2-A1LG-01A-21R-A14M-07; TCGA-AO-A03P-01A-11R-A00Z-07; TCGA-A8-A09Q-01A-11R-A00Z-07; TCGA-D8-A1X5-01A-11R-A14D-07; TCGA-A8-A076-01A-21R-A00Z-07; TCGA-E9-A2JT-01A-22R-A18M-07; TCGA-A8-A09C-01A-11R-A00Z-07; TCGA-E2-A159-01A-11R-A115-07; TCGA-E2-A1IK-01A-11R-A144-07; TCGA-E2-A56Z-01A-12R-A29R-07; TCGA-GM-A5PV-01A-11R-A28M-07; TCGA-AQ-A04J-01A-02R-A034-07; TCGA-B6-A402-01A-11R-A239-07; TCGA-LL-A5YL-01A-12R-A29R-07; TCGA-AO-A0JG-01A-31R-A084-07; TCGA-GM-A2DO-01A-11R-A18M-07; TCGA-B6-A0IB-01A-11R-A034-07; TCGA-BH-A0BM-01A-11R-A056-07; TCGA-AR-A1AJ-01A-21R-A12P-07; TCGA-A8-A092-01A-11R-A00Z-07; TCGA-BH-A1FM-01A-11R-A13Q-07; TCGA-EW-A423-01A-11R-A24H-07; TCGA-C8-A1HI-01A-11R-A137-07; TCGA-E2-A1LA-01A-11R-A144-07; TCGA-D8-A13Y-01A-11R-A115-07; TCGA-A2-A3Y0-01A-11R-A239-07; TCGA-A8-A09K-01A-11R-A00Z-07; TCGA-EW-A1OX-01A-11R-A144-07; TCGA-EW-A1IY-01A-11R-A13Q-07; TCGA-AQ-A0Y5-01A-11R-A14M-07; TCGA-BH-A0E1-01A-11R-A056-07; TCGA-D8-A1XR-01A-11R-A14M-07; TCGA-A8-A08H-01A-21R-A00Z-07; TCGA-A2-A0ER-01A-21R-A034-07; TCGA-A7-A0DA-01A-31R-A115-07; TCGA-AC-A6IX-06A-11R-A32P-07; TCGA-EW-A1J1-01A-11R-A13Q-07; TCGA-C8-A1HL-01A-11R-A137-07; TCGA-A8-A06P-01A-11R-A00Z-07; TCGA-EW-A1P6-01A-11R-A144-07; TCGA-BH-A1EU-11A-23R-A137-07; TCGA-C8-A12P-01A-11R-A115-07; TCGA-AO-A1KS-01A-11R-A13Q-07; TCGA-C8-A12N-01A-11R-A115-07; TCGA-LL-A73Z-01A-11R-A32P-07; TCGA-A1-A0SQ-01A-21R-A144-07; TCGA-AN-A0FY-01A-11R-A034-07; TCGA-D8-A142-01A-11R-A115-07; TCGA-AR-A2LR-01A-12R-A18M-07; TCGA-BH-A18J-11A-31R-A12D-07; TCGA-BH-A0BC-01A-22R-A084-07; TCGA-AC-A7VB-01A-11R-A352-07; TCGA-C8-A3M8-01A-11R-A213-07; TCGA-A2-A0EQ-01A-11R-A034-07; TCGA-AN-A04D-01A-21R-A034-07; TCGA-BH-A208-11A-51R-A157-07; TCGA-AO-A03O-01A-11R-A00Z-07; TCGA-A8-A06N-01A-11R-A00Z-07; TCGA-A1-A0SB-01A-11R-A144-07; TCGA-BH-A1F6-11B-94R-A13Q-07; TCGA-A2-A4S3-01A-21R-A266-07; TCGA-BH-A0B2-01A-11R-A10J-07; TCGA-E9-A24A-01A-11R-A169-07; TCGA-E2-A1LS-11A-32R-A157-07; TCGA-E2-A1B5-01A-21R-A12P-07; TCGA-E2-A1BC-01A-11R-A12P-07; TCGA-AR-A24W-01A-11R-A169-07; TCGA-AR-A1AK-01A-21R-A12P-07; TCGA-E9-A1NG-11A-52R-A14M-07; TCGA-E2-A15A-01A-11R-A12D-07; TCGA-AR-A24H-01A-11R-A169-07; TCGA-A7-A0CH-11A-32R-A089-07; TCGA-D8-A27V-01A-12R-A17B-07; TCGA-E2-A14P-01A-31R-A12D-07; TCGA-BH-A0HA-11A-31R-A12P-07; TCGA-A8-A07J-01A-11R-A00Z-07; TCGA-JL-A3YW-01A-12R-A239-07; TCGA-AR-A1AM-01A-41R-A22K-07; TCGA-BH-A5J0-01A-11R-A27Q-07; TCGA-A1-A0SK-01A-12R-A084-07; TCGA-BH-A0DG-01A-21R-A12P-07; TCGA-BH-A1EN-01A-11R-A13Q-07; TCGA-BH-A201-01A-11R-A14M-07; TCGA-D8-A1JF-01A-11R-A13Q-07; TCGA-B6-A0RP-01A-21R-A084-07; TCGA-A2-A0CV-01A-31R-A115-07; TCGA-BH-A18N-01A-11R-A12D-07; TCGA-A8-A07Z-01A-11R-A00Z-07; TCGA-E2-A15G-01A-11R-A12D-07; TCGA-BH-A18G-01A-11R-A12D-07; TCGA-D8-A73X-01A-11R-A32P-07; TCGA-A1-A0SE-01A-11R-A084-07; TCGA-OL-A5D7-01A-11R-A27Q-07; TCGA-A8-A07G-01A-11R-A034-07; TCGA-BH-A1FE-06A-11R-A213-07; TCGA-E9-A1N3-01A-12R-A157-07; TCGA-A8-A09W-01A-11R-A00Z-07; TCGA-D8-A1JM-01A-11R-A13Q-07; TCGA-D8-A1X6-01A-11R-A14M-07; TCGA-A7-A13G-01A-11R-A13Q-07; TCGA-BH-A0BP-01A-11R-A115-07; TCGA-A2-A25F-01A-11R-A169-07; TCGA-E2-A1LB-01A-11R-A144-07; TCGA-AO-A0JB-01A-11R-A32Y-07; TCGA-B6-A0RE-01A-11R-A056-07; TCGA-AR-A1AL-01A-21R-A12P-07; TCGA-D8-A73W-01A-22R-A352-07; TCGA-AN-A0FT-01A-11R-A034-07; TCGA-A2-A0YK-01A-22R-A109-07; TCGA-D8-A1JA-01A-11R-A13Q-07; TCGA-AN-A03X-01A-21R-A00Z-07; TCGA-A7-A6VX-01A-12R-A33J-07; TCGA-D8-A1XD-01A-11R-A14D-07; TCGA-C8-A26Y-01A-11R-A16F-07; TCGA-BH-A0W7-01A-11R-A115-07; TCGA-BH-A0AV-01A-31R-A115-07; TCGA-E2-A1BC-11A-32R-A12P-07; TCGA-BH-A1ET-01A-11R-A137-07; TCGA-BH-A18R-01A-11R-A12D-07; TCGA-C8-A12V-01A-11R-A115-07; TCGA-EW-A1J5-01A-11R-A13Q-07; TCGA-A2-A0EP-01A-52R-A22U-07; TCGA-A2-A0CX-01A-21R-A00Z-07; TCGA-EW-A1OV-01A-11R-A144-07; TCGA-JL-A3YX-01A-11R-A22U-07; TCGA-AR-A5QP-01A-11R-A28M-07; TCGA-E9-A3X8-01A-31R-A22U-07; TCGA-AR-A0TR-01A-11R-A084-07; TCGA-D8-A1JS-01A-11R-A13Q-07; TCGA-E2-A1LB-11A-22R-A144-07; TCGA-AR-A0U3-01A-11R-A109-07; TCGA-A2-A0YF-01A-21R-A109-07; TCGA-BH-A42U-01A-12R-A24H-07; TCGA-MS-A51U-01A-31R-A266-07; TCGA-BH-A0B6-01A-11R-A19W-07; TCGA-D8-A1JL-01A-11R-A13Q-07; TCGA-C8-A3M7-01A-12R-A21T-07; TCGA-E2-A15D-01A-11R-A115-07; TCGA-E2-A153-11A-31R-A12D-07; TCGA-GI-A2C9-01A-11R-A21T-07; TCGA-BH-A1EX-01A-11R-A13Q-07; TCGA-A2-A0T7-01A-21R-A084-07; TCGA-B6-A0X7-01A-11R-A10J-07; TCGA-AO-A0JJ-01A-11R-A056-07; TCGA-C8-A1HE-01A-11R-A13Q-07; TCGA-BH-A0E2-01A-11R-A056-07; TCGA-A8-A0AD-01A-11R-A056-07; TCGA-BH-A0E1-11A-13R-A089-07; TCGA-E2-A156-01A-11R-A12D-07; TCGA-AC-A5XS-01A-11R-A29R-07; TCGA-AN-A04C-01A-21R-A034-07; TCGA-AN-A0XS-01A-22R-A109-07; TCGA-LL-A6FP-01A-11R-A31O-07; TCGA-A7-A13E-01A-11R-A12P-07; TCGA-OK-A5Q2-01A-11R-A27Q-07; TCGA-E9-A1RB-11A-33R-A157-07; TCGA-OL-A5DA-01A-11R-A27Q-07; TCGA-EW-A1IX-01A-12R-A144-07; TCGA-E9-A229-01A-31R-A157-07; TCGA-BH-A0DE-01A-11R-A115-07; TCGA-E2-A105-01A-11R-A10J-07; TCGA-A8-A0A7-01A-11R-A00Z-07; TCGA-AR-A1AU-01A-11R-A12P-07; TCGA-B6-A408-01A-12R-A24H-07; TCGA-AO-A03U-01B-21R-A10J-07; TCGA-OL-A66P-01A-11R-A31O-07; TCGA-BH-A0B3-11B-21R-A089-07; TCGA-E2-A2P6-01A-11R-A19W-07; TCGA-AQ-A04H-01B-11R-A10J-07; TCGA-E2-A14Z-01A-11R-A115-07; TCGA-AC-A2FO-01A-11R-A180-07; TCGA-C8-A26W-01A-11R-A16F-07; TCGA-A2-A0D0-01A-11R-A00Z-07; TCGA-E2-A573-01A-11R-A29R-07; TCGA-B6-A0RS-01A-11R-A084-07; TCGA-E2-A153-01A-12R-A12D-07; TCGA-E2-A152-01A-11R-A12D-07; TCGA-GM-A2DC-01A-11R-A18M-07; TCGA-BH-A0BD-01A-11R-A034-07; TCGA-A8-A08A-01A-11R-A32Y-07; TCGA-AC-A3QQ-01A-11R-A22K-07; TCGA-AR-A24L-01A-11R-A169-07; TCGA-BH-A0E9-01B-11R-A115-07; TCGA-AC-A3W6-01A-12R-A22K-07; TCGA-BH-A1EU-01A-11R-A137-07; TCGA-A7-A6VV-01A-22R-A33J-07; TCGA-BH-A1EN-11A-23R-A13Q-07; TCGA-AN-A0G0-01A-11R-A034-07; TCGA-E2-A1LH-11A-22R-A14D-07; TCGA-C8-A1HJ-01A-11R-A13Q-07; TCGA-D8-A27K-01A-11R-A16F-07; TCGA-EW-A2FS-01A-11R-A17B-07; TCGA-A2-A0YD-01A-11R-A109-07; TCGA-AC-A2FM-01A-11R-A19W-07; TCGA-C8-A12T-01A-11R-A115-07; TCGA-A8-A09T-01A-11R-A00Z-07; TCGA-AN-A0FX-01A-11R-A034-07; TCGA-BH-A1FR-11B-42R-A13Q-07; TCGA-C8-A273-01A-11R-A16F-07; TCGA-BH-A18L-01A-32R-A12D-07; TCGA-E9-A22H-01A-11R-A157-07; TCGA-BH-A0DD-11A-23R-A12P-07; TCGA-BH-A0HU-01A-11R-A034-07; TCGA-A7-A3IY-01A-21R-A21T-07; TCGA-B6-A0RN-01A-12R-A084-07; TCGA-AC-A2FG-01A-11R-A17B-07; TCGA-GM-A2DI-01A-31R-A18M-07; TCGA-A2-A0YG-01A-21R-A109-07; TCGA-BH-A2L8-01A-11R-A18M-07; TCGA-OL-A5RW-01A-11R-A28M-07; TCGA-BH-A0DH-01A-11R-A084-07; TCGA-BH-A0EI-01A-11R-A115-07; TCGA-BH-A1F8-11B-21R-A13Q-07; TCGA-D8-A1JE-01A-11R-A13Q-07; TCGA-B6-A0I8-01A-11R-A034-07; TCGA-BH-A0DX-01A-11R-A115-07; TCGA-A2-A0CY-01A-12R-A034-07; TCGA-OL-A66O-01A-11R-A31O-07; TCGA-LD-A7W5-01A-22R-A352-07; TCGA-BH-A1FN-01A-11R-A13Q-07; TCGA-A8-A081-01A-11R-A00Z-07; TCGA-A8-A095-01A-11R-A00Z-07; TCGA-BH-A1F8-01A-11R-A13Q-07; TCGA-BH-A0BW-11A-12R-A115-07; TCGA-BH-A0EA-01A-11R-A115-07; TCGA-A7-A4SD-01A-11R-A266-07; TCGA-A2-A0CO-01A-13R-A22K-07; TCGA-D8-A141-01A-11R-A115-07; TCGA-BH-A0AZ-01A-21R-A12P-07; TCGA-BH-A1ES-01A-11R-A137-07; TCGA-D8-A1X8-01A-11R-A14M-07; TCGA-E2-A106-01A-11R-A10J-07; TCGA-A2-A4RX-01A-11R-A266-07; TCGA-AN-A0AJ-01A-11R-A00Z-07; TCGA-E9-A1N9-01A-11R-A14D-07; TCGA-AC-A62X-01A-11R-A29R-07; TCGA-A2-A0EO-01A-11R-A034-07; TCGA-A8-A07R-01A-21R-A034-07; TCGA-E9-A6HE-01A-11R-A31O-07; TCGA-BH-A18S-01A-11R-A12D-07; TCGA-BH-A1EW-11B-33R-A137-07; TCGA-AR-A1AW-01A-21R-A12P-07; TCGA-BH-A0HA-01A-11R-A12P-07; TCGA-E2-A1IG-01A-11R-A144-07; TCGA-A2-A0T3-01A-21R-A115-07; TCGA-E9-A3HO-01A-11R-A213-07; TCGA-A2-A0SW-01A-11R-A084-07; TCGA-A7-A26H-01A-11R-A169-07; TCGA-AR-A24T-01A-11R-A169-07; TCGA-BH-A202-01A-11R-A14M-07; TCGA-BH-A1F0-01A-11R-A137-07; TCGA-LD-A66U-01A-11R-A31O-07; TCGA-AO-A0JA-01A-11R-A056-07; TCGA-BH-A18N-11A-43R-A12D-07; TCGA-B6-A0RH-01A-21R-A115-07; TCGA-V7-A7HQ-01A-11R-A33J-07; TCGA-BH-A0AU-01A-11R-A12P-07; TCGA-LL-A6FQ-01A-11R-A31O-07; TCGA-B6-A0X5-01A-21R-A109-07; TCGA-BH-A0B9-01A-11R-A056-07; TCGA-EW-A2FV-01A-11R-A17B-07; TCGA-AC-A2QI-01A-12R-A19W-07; TCGA-E2-A1LK-01A-21R-A14D-07; TCGA-D8-A1JC-01A-11R-A13Q-07; TCGA-E2-A109-01A-11R-A10J-07; TCGA-A2-A25D-01A-12R-A16F-07; TCGA-AN-A0FJ-01A-11R-A00Z-07; TCGA-E2-A14V-01A-11R-A12D-07; TCGA-A2-A04Q-01A-21R-A034-07; TCGA-AO-A0JE-01A-11R-A056-07; TCGA-EW-A1P8-01A-11R-A144-07; TCGA-C8-A8HR-01A-11R-A36F-07; TCGA-AC-A2QH-01A-11R-A18M-07; TCGA-OL-A66I-01A-21R-A29R-07; TCGA-C8-A134-01A-11R-A115-07; TCGA-B6-A0RO-01A-22R-A084-07; TCGA-BH-A0AY-11A-23R-A089-07; TCGA-A8-A0A4-01A-11R-A00Z-07; TCGA-E2-A14X-01A-11R-A115-07; TCGA-E9-A1RF-11A-32R-A157-07; TCGA-GM-A4E0-01A-12R-A266-07; TCGA-LD-A7W6-01A-81R-A352-07; TCGA-E9-A1RA-01A-11R-A14D-07; TCGA-A8-A07P-01A-11R-A00Z-07; TCGA-BH-A1F2-01A-31R-A13Q-07; TCGA-E9-A1RG-01A-11R-A14D-07; TCGA-AN-A041-01A-11R-A034-07; TCGA-AR-A0TT-01A-31R-A084-07; TCGA-B6-A0WZ-01A-11R-A109-07; TCGA-BH-A18K-11A-13R-A12D-07; TCGA-A1-A0SH-01A-11R-A084-07; TCGA-E9-A1RE-01A-11R-A157-07; TCGA-A2-A04W-01A-31R-A115-07; TCGA-D8-A1J8-01A-11R-A13Q-07; TCGA-GM-A2DD-01A-11R-A180-07; TCGA-AR-A1AV-01A-21R-A12P-07; TCGA-E2-A1IN-01A-11R-A13Q-07; TCGA-PL-A8LZ-01A-31R-A36F-07; TCGA-A7-A3RF-01A-11R-A22K-07; TCGA-A8-A06T-01A-11R-A00Z-07; TCGA-D8-A27L-01A-11R-A16F-07; TCGA-BH-A0B8-01A-21R-A056-07; TCGA-AR-A0U0-01A-11R-A109-07; TCGA-BH-A18V-06A-11R-A213-07; TCGA-GM-A2DA-01A-11R-A18M-07; TCGA-BH-A1FU-11A-23R-A14D-07; TCGA-A8-A09B-01A-11R-A00Z-07; TCGA-C8-A12Q-01A-11R-A115-07; TCGA-B6-A40C-01A-11R-A239-07; TCGA-BH-A0HY-01A-11R-A056-07; TCGA-A2-A3XT-01A-11R-A22U-07; TCGA-BH-A1FD-11B-21R-A13Q-07; TCGA-EW-A1P7-01A-21R-A144-07; TCGA-A7-A5ZV-01A-11R-A28M-07; TCGA-BH-A0DD-01A-31R-A12P-07; TCGA-E9-A1R2-01A-11R-A14D-07; TCGA-LL-A7SZ-01A-32R-A352-07; TCGA-A8-A06R-01A-11R-A00Z-07; TCGA-AR-A24K-01A-11R-A169-07; TCGA-A2-A0T6-01A-11R-A084-07; TCGA-A1-A0SO-01A-22R-A084-07; TCGA-A7-A5ZX-01A-12R-A29R-07; TCGA-A8-A091-01A-11R-A00Z-07; TCGA-A7-A3IZ-01A-11R-A213-07; TCGA-E9-A22E-01A-11R-A157-07; TCGA-D8-A1XK-01A-21R-A14M-07; TCGA-BH-A0H5-01A-21R-A115-07; TCGA-E2-A15A-06A-11R-A12D-07; TCGA-AC-A3W7-01A-11R-A22K-07; TCGA-BH-A0C7-01B-11R-A115-07; TCGA-E2-A15M-01A-11R-A12D-07; TCGA-GM-A2DB-01A-31R-A18M-07; TCGA-A1-A0SM-01A-11R-A084-07; TCGA-D8-A1Y3-01A-11R-A157-07; TCGA-D8-A4Z1-01A-21R-A266-07; TCGA-BH-A1EO-01A-11R-A137-07; TCGA-AR-A1AT-01A-11R-A12P-07; TCGA-B6-A0IO-01A-11R-A034-07; TCGA-AR-A1AS-01A-11R-A12P-07; TCGA-B6-A1KF-01A-11R-A13Q-07; TCGA-AN-A0AS-01A-11R-A00Z-07; TCGA-BH-A0DT-01A-21R-A12D-07; TCGA-B6-A3ZX-01A-11R-A239-07; TCGA-A7-A0CE-01A-11R-A00Z-07; TCGA-GM-A3NW-01A-21R-A22K-07; TCGA-EW-A1P5-01A-11R-A144-07; TCGA-BH-A1FG-11B-12R-A13Q-07; TCGA-E9-A1RD-01A-11R-A157-07; TCGA-E2-A1B6-01A-31R-A12P-07; TCGA-BH-A0AU-11A-11R-A12P-07; TCGA-C8-A1HM-01A-12R-A137-07; TCGA-AC-A5EH-01A-11R-A28M-07; TCGA-BH-A0DO-11A-22R-A12D-07; TCGA-GM-A2DH-01A-11R-A180-07; TCGA-BH-A0AZ-11A-22R-A12P-07; TCGA-E2-A1L7-01A-11R-A144-07; TCGA-E2-A1IE-01A-11R-A13Q-07; TCGA-AQ-A54N-01A-11R-A266-07; TCGA-A7-A26J-01A-11R-A169-07; TCGA-A8-A08T-01A-21R-A00Z-07; TCGA-AC-A2B8-01A-11R-A17B-07; TCGA-AN-A0AT-01A-11R-A034-07; TCGA-D8-A1XO-01A-11R-A14M-07; TCGA-A2-A1FV-01A-11R-A13Q-07; TCGA-AR-A0U4-01A-11R-A109-07; TCGA-D8-A1JG-01B-11R-A13Q-07; TCGA-A2-A0CL-01A-11R-A115-07; TCGA-BH-A18F-01A-11R-A12D-07; TCGA-A2-A0D3-01A-11R-A115-07; TCGA-AO-A03N-01B-11R-A10J-07; TCGA-C8-A12Y-01A-11R-A12D-07; TCGA-BH-A1ET-11B-23R-A137-07; TCGA-E9-A1ND-11A-43R-A144-07; TCGA-D8-A1XJ-01A-11R-A14M-07; TCGA-BH-A0EB-01A-11R-A034-07; TCGA-BH-A8FY-01A-11R-A36F-07; TCGA-A1-A0SP-01A-11R-A084-07; TCGA-BH-A0HP-01A-12R-A084-07; TCGA-AC-A2FB-11A-13R-A17B-07; TCGA-A8-A09D-01A-11R-A00Z-07; TCGA-D8-A1JD-01A-11R-A13Q-07; TCGA-AR-A252-01A-11R-A169-07; TCGA-A2-A0CT-01A-31R-A056-07; TCGA-LL-A440-01A-11R-A24H-07; TCGA-B6-A0IE-01A-11R-A034-07; TCGA-D8-A3Z5-01A-41R-A24H-07; TCGA-AC-A5XU-01A-11R-A28M-07; TCGA-A8-A09R-01A-11R-A00Z-07; TCGA-C8-A138-01A-11R-A115-07; TCGA-E9-A22B-01A-11R-A157-07; TCGA-A7-A6VW-01A-21R-A33J-07; TCGA-BH-A0DZ-11A-22R-A089-07; TCGA-A2-A25C-01A-11R-A169-07; TCGA-EW-A1IZ-01A-11R-A13Q-07; TCGA-AO-A03M-01B-11R-A10J-07; TCGA-BH-A0DL-11A-13R-A115-07; TCGA-HN-A2OB-01A-21R-A27Q-07; TCGA-A2-A3XW-01A-11R-A239-07; TCGA-OL-A5S0-01A-11R-A28M-07; TCGA-BH-A18U-01A-21R-A12D-07; TCGA-E9-A1N9-11A-71R-A14D-07; TCGA-A8-A07F-01A-11R-A00Z-07; TCGA-A8-A08O-01A-21R-A056-07; TCGA-D8-A1JP-01A-11R-A13Q-07; TCGA-E2-A15M-11A-22R-A12D-07; TCGA-B6-A0IJ-01A-11R-A034-07; TCGA-E2-A1II-01A-11R-A144-07; TCGA-D8-A1JK-01A-11R-A13Q-07; TCGA-BH-A0H6-01A-21R-A056-07; TCGA-AC-A7VC-01A-11R-A352-07; TCGA-E2-A14W-01A-11R-A12D-07; TCGA-BH-A0C0-01A-21R-A056-07; TCGA-A7-A4SF-01A-11R-A266-07; TCGA-A2-A4RW-01A-21R-A266-07; TCGA-A8-A08P-01A-11R-A00Z-07; TCGA-AR-A0TW-01A-11R-A084-07; TCGA-C8-A274-01A-11R-A16F-07; TCGA-AR-A0TP-01A-11R-A084-07; TCGA-A8-A09X-01A-11R-A00Z-07; TCGA-AC-A2FF-01A-11R-A17B-07; TCGA-E2-A15I-11A-32R-A137-07; TCGA-E2-A1BD-01A-11R-A12P-07; TCGA-E2-A1AZ-01A-11R-A12P-07; TCGA-E2-A1LI-01A-12R-A157-07; TCGA-BH-A18S-11A-43R-A12D-07; TCGA-EW-A1PF-01A-11R-A144-07; TCGA-BH-A0E0-01A-11R-A056-07; TCGA-C8-A27B-01A-11R-A169-07; TCGA-AO-A0JI-01A-21R-A056-07; TCGA-A2-A3XV-01A-21R-A239-07; TCGA-E9-A54X-01A-11R-A266-07; TCGA-A7-A13F-01A-11R-A12P-07; TCGA-A7-A0D9-11A-53R-A089-07; TCGA-BH-A1ES-06A-12R-A24H-07; TCGA-OL-A5RZ-01A-11R-A28M-07; TCGA-OL-A66J-01A-11R-A29R-07; TCGA-AC-A2FB-01A-11R-A17B-07; TCGA-AC-A6IW-01A-12R-A33J-07; TCGA-BH-A0H5-11A-62R-A115-07; TCGA-BH-A0BM-11A-12R-A089-07; TCGA-B6-A1KC-01B-11R-A157-07; TCGA-A2-A0CK-01A-11R-A22K-07; TCGA-BH-A0BT-01A-11R-A12P-07; TCGA-E2-A574-01A-11R-A29R-07; TCGA-BH-A0DK-01A-21R-A056-07; TCGA-AR-A1AH-01A-11R-A12D-07; TCGA-BH-A203-01A-12R-A169-07; TCGA-D8-A1J9-01A-11R-A13Q-07; TCGA-AC-A6IX-01A-12R-A32P-07

OV: TCGA-24-1564-01A-01R-1566-13; TCGA-10-0936-01A-01R-1564-13; TCGA-13-1405-01A-01R-1565-13; TCGA-09-0367-01A-01R-1564-13; TCGA-61-1919-01A-01R-1568-13; TCGA-25-2404-01A-01R-1569-13; TCGA-61-1998-01A-01R-1568-13; TCGA-61-1914-01A-01R-1567-13; TCGA-25-1312-01A-01R-1565-13; TCGA-24-1555-01A-01R-1566-13; TCGA-61-2092-01A-01R-1568-13; TCGA-25-2391-01A-01R-1569-13; TCGA-24-1551-01A-01R-1566-13; TCGA-25-1627-01A-01R-1566-13; TCGA-61-2008-01A-02R-1568-13; TCGA-24-2023-01A-01R-1567-13; TCGA-25-1632-01A-01R-1566-13; TCGA-61-1995-01A-01R-1568-13; TCGA-04-1348-01A-01R-1565-13; TCGA-29-2414-02A-01R-1569-13; TCGA-23-2077-01A-01R-1568-13; TCGA-13-1498-01A-01R-1565-13; TCGA-04-1519-01A-01R-1565-13; TCGA-24-2020-01A-01R-1567-13; TCGA-31-1951-01A-01R-1568-13; TCGA-24-1558-01A-01R-1566-13; TCGA-30-1860-01A-01R-1568-13; TCGA-61-1738-01A-01R-1567-13; TCGA-59-2363-01A-01R-1569-13; TCGA-09-0369-01A-01R-1564-13; TCGA-24-1103-01A-01R-1565-13; TCGA-61-1721-01A-01R-1569-13; TCGA-24-1467-01A-01R-1566-13; TCGA-29-1696-01A-01R-1567-13; TCGA-31-1956-01A-01R-1568-13; TCGA-04-1365-01A-01R-1565-13; TCGA-24-1924-01A-01R-1567-13; TCGA-61-2111-01A-01R-1568-13; TCGA-25-2399-01A-01R-1569-13; TCGA-25-1631-01A-01R-1569-13; TCGA-24-2297-01A-01R-1568-13; TCGA-13-0893-01B-01R-1565-13; TCGA-57-1994-01A-01R-1568-13; TCGA-09-0364-01A-02R-1564-13; TCGA-13-0920-01A-01R-1564-13; TCGA-04-1364-01A-01R-1565-13; TCGA-24-1428-01A-01R-1564-13; TCGA-24-1556-01A-01R-1566-13; TCGA-13-1403-01A-01R-1565-13; TCGA-13-2060-01A-01R-1568-13; TCGA-29-1695-01A-01R-1567-13; TCGA-09-1673-01A-01R-1566-13; TCGA-24-2038-01A-01R-1568-13; TCGA-57-1583-01A-01R-1566-13; TCGA-09-1674-01A-01R-1566-13; TCGA-29-1710-01A-02R-1567-13; TCGA-29-2425-01A-01R-1569-13; TCGA-25-1623-01A-01R-1566-13; TCGA-13-1507-01A-01R-1565-13; TCGA-25-1317-01A-01R-1565-13; TCGA-25-2396-01A-01R-1569-13; TCGA-24-2281-01A-01R-1568-13; TCGA-24-1436-01A-01R-1566-13; TCGA-13-0897-01A-01R-1564-13; TCGA-24-1846-01A-01R-1567-13; TCGA-24-1430-01A-01R-1566-13; TCGA-23-2081-01A-01R-1568-13; TCGA-25-1318-01A-01R-1565-13; TCGA-24-1474-01A-01R-1566-13; TCGA-36-1568-01A-01R-1566-13; TCGA-25-2409-01A-01R-1569-13; TCGA-24-1418-01A-01R-1565-13; TCGA-29-1776-01A-01R-1567-13; TCGA-61-1917-01A-01R-1568-13; TCGA-24-2019-01A-02R-1568-13; TCGA-09-1666-01A-01R-1566-13; TCGA-24-1844-01A-01R-1567-13; TCGA-24-1413-01A-01R-1565-13; TCGA-23-1122-01A-01R-1565-13; TCGA-36-1571-01A-01R-1566-13; TCGA-57-1993-01A-01R-1568-13; TCGA-24-1427-01A-01R-1565-13; TCGA-30-1718-01A-01R-1567-13; TCGA-29-1770-01A-01R-1567-13; TCGA-29-1688-01A-01R-1566-13; TCGA-25-2400-01A-01R-1569-13; TCGA-09-2054-01A-01R-1568-13; TCGA-25-1329-01A-01R-1565-13; TCGA-29-1781-01A-01R-1567-13; TCGA-13-0899-01A-01R-1564-13; TCGA-61-1918-01A-01R-1568-13; TCGA-61-2088-01A-01R-1568-13; TCGA-13-0916-01A-01R-1564-13; TCGA-24-1550-01A-01R-1566-13; TCGA-29-1703-01A-01R-1567-13; TCGA-61-2110-01A-01R-1568-13; TCGA-09-2044-01B-01R-1568-13; TCGA-13-0890-01A-01R-1564-13; TCGA-61-1910-01A-01R-1567-13; TCGA-09-1668-01B-01R-1566-13; TCGA-09-2056-01B-01R-1568-13; TCGA-13-1512-01A-01R-1565-13; TCGA-24-1416-01A-01R-1565-13; TCGA-30-1891-01A-01R-1568-13; TCGA-23-1023-01A-02R-1564-13; TCGA-36-1580-01A-01R-1566-13; TCGA-09-2051-01A-01R-1568-13; TCGA-25-1316-01A-01R-1565-13; TCGA-24-1842-01A-01R-1567-13; TCGA-29-1699-01A-01R-1567-13; TCGA-61-1907-01A-01R-1567-13; TCGA-23-1123-01A-01R-1565-13; TCGA-59-2348-01A-01R-1569-13; TCGA-61-2104-01A-01R-1568-13; TCGA-30-1855-01A-01R-1567-13; TCGA-61-1725-01A-01R-1567-13; TCGA-25-1321-01A-01R-1565-13; TCGA-25-1633-01A-01R-1566-13; TCGA-29-1697-01A-01R-1567-13; TCGA-13-0730-01A-01R-1564-13; TCGA-09-1662-01A-01R-1566-13; TCGA-24-2261-01A-01R-1568-13; TCGA-13-1481-01A-01R-1565-13; TCGA-13-1505-01A-01R-1565-13; TCGA-24-1548-01A-01R-1566-13; TCGA-24-2036-01A-01R-1568-13; TCGA-25-1324-01A-01R-1565-13; TCGA-61-2102-01A-01R-1568-13; TCGA-25-2397-01A-01R-1569-13; TCGA-31-1953-01A-01R-1568-13; TCGA-24-2298-01A-01R-1569-13; TCGA-09-2045-01A-01R-1568-13; TCGA-24-1469-01A-01R-1566-13; TCGA-24-1419-01A-01R-1565-13; TCGA-24-1553-01A-01R-1566-13; TCGA-23-1114-01B-01R-1566-13; TCGA-59-2351-01A-01R-1569-13; TCGA-29-1693-01A-01R-1567-13; TCGA-36-1578-01A-01R-1566-13; TCGA-29-1778-01A-01R-1567-13; TCGA-04-1362-01A-01R-1565-13; TCGA-24-1544-01A-01R-1566-13; TCGA-24-1847-01A-01R-1566-13; TCGA-23-2084-01A-02R-1568-13; TCGA-13-0924-01A-01R-1564-13; TCGA-59-2355-01A-01R-1569-13; TCGA-25-1635-01A-01R-1566-13; TCGA-61-1736-01B-01R-1568-13; TCGA-25-1319-01A-01R-1565-13; TCGA-20-1684-01A-01R-1566-13; TCGA-25-1625-01A-01R-1566-13; TCGA-13-1506-01A-01R-1565-13; TCGA-61-2012-01A-01R-1568-13; TCGA-61-1900-01A-01R-1567-13; TCGA-61-1741-01A-02R-1567-13; TCGA-25-2393-01A-01R-1569-13; TCGA-25-2392-01A-01R-1569-13; TCGA-23-1026-01B-01R-1569-13; TCGA-24-1567-01A-01R-1566-13; TCGA-24-1552-01A-01R-1566-13; TCGA-23-1029-01B-01R-1567-13; TCGA-10-0928-01A-02R-1564-13; TCGA-23-1120-01A-02R-1565-13; TCGA-09-1667-01C-01R-1566-13; TCGA-25-1328-01A-01R-1565-13; TCGA-24-1850-01A-01R-1567-13; TCGA-29-2428-01A-01R-1569-13; TCGA-24-2267-01A-01R-1568-13; TCGA-36-1577-01A-01R-1566-13; TCGA-20-1685-01A-01R-1566-13; TCGA-24-0975-01A-02R-1565-13; TCGA-59-2352-01A-01R-1569-13; TCGA-36-1575-01A-01R-1566-13; TCGA-24-2290-01A-01R-1568-13; TCGA-31-1950-01A-01R-1568-13; TCGA-61-2016-01A-01R-1568-13; TCGA-13-0799-01A-01R-1564-13; TCGA-09-1669-01A-01R-1566-13; TCGA-24-1604-01A-01R-1566-13; TCGA-24-1560-01A-01R-1566-13; TCGA-24-1563-01A-01R-1566-13; TCGA-30-1862-01A-02R-1568-13; TCGA-25-1313-01A-01R-1565-13; TCGA-23-1809-01A-01R-1566-13; TCGA-20-1687-01A-01R-1566-13; TCGA-29-1763-01A-02R-1567-13; TCGA-24-2033-01A-01R-1568-13; TCGA-25-1326-01A-01R-1565-13; TCGA-24-1423-01A-01R-1565-13; TCGA-25-1314-01A-01R-1565-13; TCGA-25-1315-01A-01R-1565-13; TCGA-61-2009-01A-01R-1568-13; TCGA-61-2008-02A-01R-1568-13; TCGA-24-1557-01A-01R-1566-13; TCGA-25-1322-01A-01R-1565-13; TCGA-24-2024-01A-02R-1568-13; TCGA-61-1728-01A-01R-1568-13; TCGA-29-1702-01A-01R-1567-13; TCGA-24-1616-01A-01R-1566-13; TCGA-29-1762-01A-01R-1567-13; TCGA-29-1761-01A-01R-1567-13; TCGA-25-1870-01A-01R-1567-13; TCGA-24-1843-01A-01R-1567-13; TCGA-29-1711-01A-01R-1567-13; TCGA-13-0801-01A-01R-1564-13; TCGA-25-1630-01A-01R-1566-13; TCGA-61-2094-01A-01R-1568-13; TCGA-29-1784-01A-02R-1567-13; TCGA-61-2109-01A-01R-1568-13; TCGA-31-1944-01A-01R-1568-13; TCGA-57-1582-01A-01R-1566-13; TCGA-04-1514-01A-01R-1566-13; TCGA-13-1511-01A-01R-1565-13; TCGA-25-1323-01A-01R-1565-13; TCGA-36-1570-01A-01R-1566-13; TCGA-13-0800-01A-01R-1564-13; TCGA-13-0913-01A-01R-1564-13; TCGA-24-2026-01A-01R-1567-13; TCGA-09-0366-01A-01R-1564-13; TCGA-25-1634-01A-01R-1566-13; TCGA-29-1705-01A-01R-1567-13; TCGA-09-2048-01A-01R-1568-13; TCGA-24-1424-01A-01R-1565-13; TCGA-23-1109-01A-01R-1564-13; TCGA-61-2113-01A-01R-1568-13; TCGA-61-2097-01A-02R-1568-13; TCGA-29-1690-01A-01R-1566-13; TCGA-36-1581-01A-01R-1566-13; TCGA-61-2098-01A-01R-1568-13; TCGA-24-1930-01A-01R-1567-13; TCGA-13-1489-02A-01R-1565-13; TCGA-29-1783-01A-01R-1567-13; TCGA-24-2288-01A-01R-1568-13; TCGA-29-1785-01A-01R-1567-13; TCGA-59-2350-01A-01R-1569-13; TCGA-29-1694-01A-01R-1567-13; TCGA-24-2254-01A-01R-1568-13; TCGA-29-1701-01A-01R-1567-13; TCGA-61-1733-01A-01R-1567-13; TCGA-24-1417-01A-01R-1565-13; TCGA-61-1740-01A-01R-1567-13; TCGA-20-1683-01A-01R-1566-13; TCGA-24-2035-01A-01R-1568-13; TCGA-57-1584-01A-01R-1566-13; TCGA-29-1770-02A-01R-1567-13; TCGA-09-1670-01A-01R-1566-13; TCGA-13-1497-01A-01R-1565-13; TCGA-24-1562-01A-01R-1566-13; TCGA-04-1357-01A-01R-1565-13; TCGA-29-2414-01A-02R-1569-13; TCGA-23-1027-01A-02R-1564-13; TCGA-24-2262-01A-01R-1568-13; TCGA-25-1871-01A-01R-1567-13; TCGA-20-1682-01A-01R-1564-13; TCGA-29-2427-01A-01R-1569-13; TCGA-61-1743-01A-01R-1568-13; TCGA-24-2271-01A-01R-1568-13; TCGA-23-1111-01A-01R-1567-13; TCGA-24-1603-01A-01R-1566-13; TCGA-61-2000-01A-01R-1568-13; TCGA-29-1691-01A-01R-1566-13; TCGA-24-1549-01A-01R-1566-13; TCGA-61-1724-01A-01R-1568-13; TCGA-24-2027-01A-01R-1567-13; TCGA-13-1410-01A-01R-1565-13; TCGA-36-1574-01A-01R-1566-13

PRAD: TCGA-G9-6361-01A-21R-1965-07; TCGA-HC-7740-11A-01R-2118-07; TCGA-EJ-5518-01A-01R-1580-07; TCGA-G9-6378-01A-11R-1789-07; TCGA-KK-A6E7-01A-11R-A31N-07; TCGA-HC-A6HY-01A-11R-A31N-07; TCGA-KK-A8IB-01A-11R-A36G-07; TCGA-FC-7961-01A-11R-A29R-07; TCGA-V1-A8MM-01A-11R-A37L-07; TCGA-SU-A7E7-01A-22R-A33R-07; TCGA-EJ-7218-01B-11R-A32O-07; TCGA-V1-A8WS-01A-11R-A37L-07; TCGA-CH-5751-01A-11R-1580-07; TCGA-EJ-A7NG-01A-31R-A33R-07; TCGA-G9-6342-01A-11R-1965-07; TCGA-EJ-7330-01A-11R-2118-07; TCGA-CH-5767-01A-11R-1789-07; TCGA-KK-A59Y-01A-11R-A26U-07; TCGA-HC-8260-11A-01R-2263-07; TCGA-HC-7740-01A-11R-2118-07; TCGA-EJ-A8FN-01A-11R-A352-07; TCGA-HC-7079-01A-11R-1965-07; TCGA-KK-A8I6-01A-11R-A36G-07; TCGA-EJ-7318-01B-11R-A32O-07; TCGA-M7-A720-01A-12R-A32O-07; TCGA-EJ-7331-01A-11R-2118-07; TCGA-J4-A67N-01A-11R-A30B-07; TCGA-G9-6499-11A-02R-1965-07; TCGA-EJ-7785-01A-11R-2118-07; TCGA-EJ-7782-01A-11R-2118-07; TCGA-KK-A8IL-01A-11R-A36G-07; TCGA-J4-A67S-01A-11R-A30B-07; TCGA-KK-A7AY-01A-11R-A33R-07; TCGA-2A-A8VX-01A-11R-A37L-07; TCGA-G9-7519-01A-11R-2263-07; TCGA-EJ-5496-01A-01R-1580-07; TCGA-EJ-A7NK-01A-12R-A352-07; TCGA-EJ-5514-01A-01R-1580-07; TCGA-EJ-A46B-01A-31R-A250-07; TCGA-HC-7742-11A-01R-2118-07; TCGA-KK-A6E0-01A-11R-A311-07; TCGA-EJ-7123-01A-11R-1965-07; TCGA-FC-A5OB-01A-11R-A29R-07; TCGA-EJ-8472-01A-11R-2403-07; TCGA-KK-A7B0-01A-11R-A32O-07; TCGA-YL-A8SJ-01B-11R-A37L-07; TCGA-EJ-7791-01A-11R-2118-07; TCGA-HC-A6AP-01A-11R-A30B-07; TCGA-EJ-7330-11A-01R-2118-07; TCGA-V1-A8WN-01A-11R-A37L-07; TCGA-J4-A67L-01A-11R-A30B-07; TCGA-J9-A8CL-01A-11R-A352-07; TCGA-ZG-A8QX-01A-11R-A37L-07; TCGA-KC-A7FE-01A-12R-A33R-07; TCGA-G9-6339-01A-12R-A311-07; TCGA-VP-A87K-01A-11R-A352-07; TCGA-KK-A8I5-01A-11R-A36G-07; TCGA-J4-A67Q-01A-21R-A30B-07; TCGA-G9-6498-01A-12R-A311-07; TCGA-EJ-8474-01A-11R-2403-07; TCGA-EJ-5509-01A-01R-1580-07; TCGA-VP-A879-01A-11R-A352-07; TCGA-KC-A7FD-01A-11R-A33R-07; TCGA-HC-A8D0-01A-11R-A36G-07; TCGA-G9-6363-11A-01R-1789-07; TCGA-EJ-A7NJ-01A-22R-A352-07; TCGA-CH-5753-01A-11R-1580-07; TCGA-VP-A876-01A-11R-A352-07; TCGA-2A-A8VO-01A-11R-A37L-07; TCGA-YL-A8SL-01B-21R-A37L-07; TCGA-V1-A8WW-01A-11R-A37L-07; TCGA-G9-6332-01A-11R-1789-07; TCGA-J4-A83L-01A-11R-A352-07; TCGA-KK-A8I9-01A-11R-A36G-07; TCGA-HC-7212-01A-11R-2118-07; TCGA-VP-A878-01A-31R-A352-07; TCGA-TK-A8OK-01A-22R-A36G-07; TCGA-KK-A6E8-01A-11R-A31N-07; TCGA-CH-5739-01A-11R-1580-07; TCGA-EJ-7781-01A-11R-2118-07; TCGA-HC-A4ZV-01A-11R-A26U-07; TCGA-G9-6366-01A-11R-2118-07; TCGA-HC-7819-01A-11R-2118-07; TCGA-HC-7736-01A-11R-2118-07; TCGA-YL-A8SP-01B-11R-A37L-07; TCGA-HC-7820-01A-11R-2118-07; TCGA-KK-A7AV-01A-11R-A32O-07; TCGA-YL-A9WI-01A-11R-A37L-07; TCGA-J4-A83J-01A-11R-A36G-07; TCGA-EJ-5498-01A-01R-1580-07; TCGA-EJ-5527-01A-01R-1580-07; TCGA-EJ-8468-01A-21R-2403-07; TCGA-J4-8198-01A-11R-2263-07; TCGA-J4-A67M-01A-11R-A30B-07; TCGA-CH-5769-01A-11R-1580-07; TCGA-KK-A8IK-01A-11R-A36G-07; TCGA-EJ-7785-11A-01R-2118-07; TCGA-J9-A8CN-01A-11R-A352-07; TCGA-2A-A8VT-01A-11R-A37L-07; TCGA-M7-A725-01A-12R-A32O-07; TCGA-HI-7171-01A-12R-2118-07; TCGA-HC-7230-01A-11R-2118-07; TCGA-J9-A8CM-01A-11R-A352-07; TCGA-CH-5752-01A-11R-1580-07; TCGA-G9-6384-01A-11R-1789-07; TCGA-EJ-7792-01A-11R-2118-07; TCGA-EJ-5530-01A-01R-1580-07; TCGA-HC-8266-01A-11R-2263-07; TCGA-EJ-A65G-01A-21R-A29R-07; TCGA-EJ-8470-01A-11R-2403-07; TCGA-QU-A6IN-01A-11R-A31N-07; TCGA-EJ-A65F-01A-21R-A311-07; TCGA-G9-6342-11A-02R-1965-07; TCGA-YL-A8HO-01A-11R-A36G-07; TCGA-G9-6384-11A-01R-1858-07; TCGA-EJ-A46E-01A-31R-A250-07; TCGA-G9-6338-01A-12R-1965-07; TCGA-FC-7708-01A-11R-2118-07; TCGA-VP-A87H-01A-11R-A352-07; TCGA-HC-7211-01A-11R-2118-07; TCGA-G9-6329-01A-13R-1965-07; TCGA-EJ-A65J-01A-11R-A311-07; TCGA-CH-5768-11A-01R-1580-07; TCGA-EJ-7325-01B-11R-A32O-07; TCGA-G9-6369-01A-21R-1965-07; TCGA-CH-5750-01A-11R-1580-07; TCGA-HC-7745-11A-01R-2118-07; TCGA-EJ-7792-11A-01R-2118-07; TCGA-KK-A6E3-01A-21R-A30B-07; TCGA-G9-6365-11A-01R-1789-07; TCGA-CH-5763-01A-11R-1580-07; TCGA-EJ-5502-01A-01R-1580-07; TCGA-XA-A8JR-01A-11R-A36G-07; TCGA-YL-A8SA-01A-21R-A37L-07; TCGA-EJ-7312-01B-21R-A32O-07; TCGA-FC-A4JI-01A-11R-A250-07; TCGA-KC-A4BV-01A-31R-A26U-07; TCGA-J9-A8CP-01A-11R-A352-07; TCGA-2A-A8VV-01A-11R-A37L-07; TCGA-KC-A4BR-01A-32R-A32Y-07; TCGA-G9-6377-01A-11R-1965-07; TCGA-CH-5791-01A-11R-1580-07; TCGA-V1-A8ML-01A-11R-A37L-07; TCGA-EJ-5507-01A-01R-1580-07; TCGA-EJ-5511-01A-01R-1580-07; TCGA-HC-8262-11A-01R-2263-07; TCGA-HC-7232-01A-11R-2118-07; TCGA-EJ-5531-01A-01R-1580-07; TCGA-YL-A8HM-01A-11R-A36G-07; TCGA-HC-8261-01A-11R-2263-07; TCGA-EJ-5519-01A-01R-1580-07; TCGA-CH-5745-01A-11R-1580-07; TCGA-KK-A7AZ-01A-12R-A32O-07; TCGA-CH-5792-01A-11R-1580-07; TCGA-J4-A83I-01A-11R-A36G-07; TCGA-CH-5769-11A-01R-1580-07; TCGA-XJ-A9DI-01A-11R-A37L-07; TCGA-KK-A7AW-01A-11R-A32O-07; TCGA-CH-5754-01A-11R-1580-07; TCGA-EJ-5532-01A-01R-1580-07; TCGA-YL-A8SK-01B-21R-A37L-07; TCGA-KK-A8I8-01A-11R-A36G-07; TCGA-HC-7077-01A-11R-1965-07; TCGA-HC-7750-01A-11R-2118-07; TCGA-EJ-A65B-01A-12R-A30B-07; TCGA-V1-A8X3-01A-11R-A37L-07; TCGA-EJ-A8FO-01A-21R-A36G-07; TCGA-HC-8258-11A-01R-2263-07; TCGA-KK-A6E4-01A-11R-A30B-07; TCGA-XJ-A83G-01A-11R-A352-07; TCGA-CH-5740-01A-11R-1580-07; TCGA-HC-8260-01A-11R-2263-07; TCGA-J4-A67R-01A-21R-A30B-07; TCGA-EJ-7793-11A-01R-2263-07; TCGA-G9-6351-01A-21R-1965-07; TCGA-CH-5764-01A-21R-1580-07; TCGA-CH-5794-01A-11R-1580-07; TCGA-HI-7168-01A-11R-2118-07; TCGA-EJ-7315-01A-31R-2118-07; TCGA-G9-6373-01A-11R-1789-07; TCGA-G9-7523-01A-11R-2263-07; TCGA-FC-A66V-01A-21R-A30B-07; TCGA-KK-A8I7-01A-21R-A36G-07; TCGA-J4-A6G3-01A-11R-A311-07; TCGA-XJ-A83H-01A-11R-A352-07; TCGA-HC-8213-01A-11R-A29R-07; TCGA-VN-A88O-01A-11R-A352-07; TCGA-VN-A88I-01A-11R-A352-07; TCGA-J4-A67K-01A-21R-A30B-07; TCGA-EJ-5516-01A-01R-1580-07; TCGA-CH-5741-01A-11R-1580-07; TCGA-EJ-7327-11A-01R-2118-07; TCGA-G9-6333-01A-12R-1965-07; TCGA-EJ-7317-01A-31R-2118-07; TCGA-HC-7749-01A-11R-2118-07; TCGA-HC-7738-11A-01R-2118-07; TCGA-XJ-A9DX-01A-11R-A37L-07; TCGA-G9-6365-01A-11R-1789-07; TCGA-KC-A7F3-01A-21R-A33R-07; TCGA-EJ-7794-11A-01R-2118-07; TCGA-G9-6496-01A-11R-1789-07; TCGA-HC-A6AN-01A-11R-A30B-07; TCGA-2A-A8W1-01A-11R-A37L-07; TCGA-G9-6351-11A-01R-1965-07; TCGA-FC-A6HD-01A-11R-A31N-07; TCGA-J4-A83J-11A-11R-A36G-07; TCGA-KK-A8IM-01A-11R-A36G-07; TCGA-CH-5767-11B-01R-1789-07; TCGA-VN-A88L-01A-11R-A352-07; TCGA-EJ-A65D-01A-11R-A30B-07; TCGA-EJ-8469-01A-11R-2403-07; TCGA-YJ-A8SW-01A-11R-A37L-07; TCGA-EJ-5504-01A-01R-1580-07; TCGA-HI-7169-01A-11R-2118-07; TCGA-KC-A4BL-01A-31R-A250-07; TCGA-EJ-5542-01A-01R-1580-07; TCGA-EJ-7784-01A-11R-2118-07; TCGA-CH-5790-01A-11R-1580-07; TCGA-YL-A8SO-01B-31R-A37L-07; TCGA-G9-6363-01A-21R-1789-07; TCGA-HC-7818-01A-11R-2118-07; TCGA-J9-A52C-01A-11R-A26U-07; TCGA-CH-5772-01A-11R-1580-07; TCGA-EJ-7789-01A-11R-2118-07; TCGA-EJ-5510-01A-01R-1580-07; TCGA-CH-5768-01A-11R-1580-07; TCGA-QU-A6IL-01A-11R-A31N-07; TCGA-YL-A9WJ-01A-11R-A37L-07; TCGA-KK-A6E6-01A-11R-A311-07; TCGA-KK-A6E2-01A-11R-A311-07; TCGA-G9-7522-01A-11R-2263-07; TCGA-G9-6496-11A-01R-1789-07; TCGA-EJ-A8FU-01A-11R-A36G-07; TCGA-EJ-7783-11A-01R-2118-07; TCGA-EJ-A46I-01A-12R-A26U-07; TCGA-VN-A88N-01A-11R-A36G-07; TCGA-HC-7211-11A-01R-2118-07; TCGA-VN-A88R-01A-11R-A36G-07; TCGA-G9-6333-11A-01R-1965-07; TCGA-EJ-5515-01A-01R-1580-07; TCGA-EJ-7317-11A-01R-2118-07; TCGA-HC-7737-11A-02R-2118-07; TCGA-HC-7233-01A-11R-2118-07; TCGA-G9-6347-01A-11R-A31N-07; TCGA-KC-A7FA-01A-21R-A33R-07; TCGA-V1-A8MU-01A-11R-A37L-07; TCGA-HC-7744-01A-11R-2118-07; TCGA-EJ-7788-01A-11R-2118-07; TCGA-EJ-5526-01A-01R-1580-07; TCGA-EJ-7315-11A-01R-2118-07; TCGA-EJ-7789-11A-01R-2118-07; TCGA-EJ-5497-01A-02R-1580-07; TCGA-YL-A8HK-01A-11R-A36G-07; TCGA-KK-A8IF-01A-11R-A36G-07; TCGA-KC-A4BN-01A-61R-A250-07; TCGA-YL-A8S8-01A-11R-A37L-07; TCGA-G9-6494-01A-11R-1789-07; TCGA-M7-A724-01A-12R-A32O-07; TCGA-EJ-7793-01A-31R-2263-07; TCGA-XJ-A9DQ-01A-11R-A37L-07; TCGA-J4-A83M-01A-11R-A352-07; TCGA-QU-A6IP-01A-11R-A31N-07; TCGA-KK-A8IC-01A-11R-A36G-07; TCGA-H9-7775-01A-11R-2118-07; TCGA-HC-7080-01A-11R-1965-07; TCGA-ZG-A8QZ-01A-11R-A37L-07; TCGA-CH-5748-01A-11R-1580-07; TCGA-YL-A8SQ-01B-11R-A37L-07; TCGA-EJ-7123-11A-01R-1965-07; TCGA-CH-5743-01A-21R-1580-07; TCGA-HC-7747-11A-01R-2118-07; TCGA-YL-A8SH-01B-11R-A37L-07; TCGA-EJ-7331-11A-01R-2118-07; TCGA-G9-6343-01A-21R-1965-07; TCGA-HC-8257-01A-11R-2263-07; TCGA-HC-A76W-01A-11R-A33R-07; TCGA-HC-A631-01A-11R-A29R-07; TCGA-EJ-7321-01A-31R-2263-07; TCGA-G9-6356-01A-11R-1789-07; TCGA-KK-A8IG-01A-11R-A36G-07; TCGA-HC-A6HX-01A-11R-A31N-07; TCGA-HC-A6AS-01A-11R-A30B-07; TCGA-EJ-7797-01A-11R-2263-07; TCGA-HC-7209-01A-11R-2118-07; TCGA-HC-A6AL-01A-11R-A30B-07; TCGA-HC-8216-01A-11R-A29R-07; TCGA-V1-A8MJ-01A-11R-A36G-07; TCGA-G9-6362-01A-11R-1789-07; TCGA-KK-A8IH-01A-11R-A36G-07; TCGA-G9-6354-01A-11R-A311-07; TCGA-HC-A76X-01A-11R-A33R-07; TCGA-KK-A7AP-01A-12R-A33R-07; TCGA-HC-8264-01B-11R-2403-07; TCGA-KK-A7B1-01A-11R-A32O-07; TCGA-CH-5788-01A-11R-1580-07; TCGA-G9-6336-01A-11R-1789-07; TCGA-EJ-A65M-01A-11R-A29R-07; TCGA-KK-A7B2-01A-12R-A32O-07; TCGA-HC-7081-01A-11R-1965-07; TCGA-KC-A7F5-01A-11R-A33R-07; TCGA-QU-A6IM-01A-11R-A31N-07; TCGA-HC-A6AO-01A-11R-A30B-07; TCGA-EJ-7125-01A-11R-1965-07; TCGA-M7-A71Y-01A-22R-A32O-07; TCGA-EJ-7797-11A-01R-2263-07; TCGA-EJ-A7NH-01A-12R-A33R-07; TCGA-EJ-A46F-01A-31R-A250-07; TCGA-G9-6499-01A-12R-1965-07; TCGA-2A-A8W3-01A-11R-A37L-07; TCGA-CH-5771-01A-21R-1580-07; TCGA-HC-7210-01A-11R-2118-07; TCGA-HC-7747-01A-11R-2118-07; TCGA-VP-A87B-01A-11R-A352-07; TCGA-KK-A8IJ-01A-11R-A352-07; TCGA-J4-A6G1-01A-11R-A311-07; TCGA-KK-A6E5-01A-11R-A311-07; TCGA-EJ-5503-01A-01R-1580-07; TCGA-VN-A88M-01A-11R-A352-07; TCGA-G9-6356-11A-01R-1789-07; TCGA-EJ-7125-11A-01R-1965-07; TCGA-YL-A9WH-01A-11R-A37L-07; TCGA-CH-5744-01A-11R-1580-07; TCGA-EJ-5525-01A-01R-1580-07; TCGA-XQ-A8TB-01A-11R-A36G-07; TCGA-YL-A8S9-01A-11R-A37L-07; TCGA-HC-8259-01A-11R-2263-07; TCGA-EJ-A6RA-01A-11R-A33R-07; TCGA-XQ-A8TA-01A-11R-A36G-07; TCGA-HC-7738-01A-11R-2118-07; TCGA-HC-8262-01A-11R-2263-07; TCGA-V1-A8MG-01A-11R-A36G-07; TCGA-EJ-5499-01A-01R-1580-07; TCGA-EJ-7115-11A-01R-2118-07; TCGA-EJ-5505-01A-01R-1580-07; TCGA-ZG-A8QW-01A-11R-A37L-07; TCGA-EJ-A8FS-01A-11R-A352-07; TCGA-HC-8258-01A-11R-2263-07; TCGA-KK-A6E1-01A-11R-A311-07; TCGA-J9-A52B-01A-11R-A26U-07; TCGA-M7-A721-01A-12R-A32O-07; TCGA-KK-A8I4-01A-11R-A36G-07; TCGA-J4-A6M7-01A-11R-A31N-07; TCGA-HC-8259-11A-01R-2263-07; TCGA-KK-A7AQ-01A-11R-A33R-07; TCGA-EJ-5501-01A-01R-1580-07; TCGA-CH-5765-01A-11R-1580-07; TCGA-CH-5737-01A-11R-1580-07; TCGA-EJ-A8FP-01A-21R-A36G-07; TCGA-H9-A6BX-01A-31R-A311-07; TCGA-YL-A8SF-01A-11R-A37L-07; TCGA-Y6-A8TL-01A-21R-A37L-07; TCGA-CH-5762-01A-11R-1580-07; TCGA-EJ-7784-11A-01R-2118-07; TCGA-KK-A59Z-01A-12R-A26U-07; TCGA-HC-A48F-01A-11R-A250-07; TCGA-EJ-7327-01A-11R-2118-07; TCGA-J4-8200-01A-11R-A29R-07; TCGA-EJ-7328-01A-31R-2118-07; TCGA-V1-A8WL-01A-11R-A37L-07; TCGA-ZG-A8QY-01A-11R-A37L-07; TCGA-HC-7737-01A-11R-2118-07; TCGA-KK-A6DY-01A-12R-A311-07; TCGA-V1-A8WV-01A-11R-A37L-07; TCGA-EJ-5517-01A-01R-1580-07; TCGA-EJ-5495-01A-01R-1580-07; TCGA-HC-7752-11A-01R-2118-07; TCGA-HC-7078-01A-11R-2118-07; TCGA-J4-A83K-01A-11R-A352-07; TCGA-YL-A8HL-01A-11R-A36G-07; TCGA-G9-7521-01A-11R-2263-07; TCGA-YL-A8SR-01B-11R-A37L-07; TCGA-VN-A88Q-01A-11R-A352-07; TCGA-VP-A875-01A-31R-A352-07; TCGA-EJ-7786-11A-01R-2118-07; TCGA-EJ-7115-01A-11R-2118-07; TCGA-G9-6385-01A-11R-1789-07; TCGA-V1-A8MK-01A-11R-A36G-07; TCGA-HC-8256-01A-11R-2263-07; TCGA-V1-A8MF-01A-11R-A36G-07; TCGA-EJ-5524-01A-01R-1580-07; TCGA-G9-7510-01A-11R-2263-07; TCGA-HC-7817-01B-11R-A29R-07; TCGA-VP-A87D-01A-11R-A352-07; TCGA-EJ-7328-11A-01R-2118-07; TCGA-EJ-7314-11A-01R-2118-07; TCGA-YL-A8SC-01A-11R-A37L-07; TCGA-EJ-7314-01A-31R-2118-07; TCGA-KC-A7F6-01A-11R-A33R-07; TCGA-EJ-7794-01A-11R-2118-07; TCGA-HC-8265-01A-11R-2263-07; TCGA-HC-7213-01A-11R-2118-07; TCGA-X4-A8KQ-01A-12R-A36G-07; TCGA-EJ-5512-01A-01R-1580-07; TCGA-M7-A723-01A-12R-A32O-07; TCGA-J4-A67T-01A-11R-A311-07; TCGA-HC-7745-01A-11R-2118-07; TCGA-EJ-A65E-01A-11R-A29R-07; TCGA-EJ-7786-01A-11R-2118-07; TCGA-YL-A8SB-01A-31R-A37L-07; TCGA-G9-6362-11A-01R-1789-07; TCGA-KK-A8II-01A-11R-A36G-07; TCGA-HC-A8CY-01A-11R-A36G-07; TCGA-H9-A6BY-01A-11R-A30B-07; TCGA-EJ-7781-11A-01R-2118-07; TCGA-KK-A59V-01A-11R-A29R-07; TCGA-HC-7742-01A-11R-2118-07; TCGA-EJ-A7NF-01A-11R-A33R-07; TCGA-G9-6370-01A-11R-1789-07; TCGA-EJ-A46H-01A-31R-A26U-07; TCGA-EJ-A46G-01A-31R-A26U-07; TCGA-EJ-A46D-01A-21R-A32Y-07; TCGA-KK-A8ID-01A-11R-A36G-07; TCGA-KK-A7B4-01A-11R-A32O-07; TCGA-YL-A8HJ-01A-11R-A36G-07; TCGA-HC-A6AQ-01A-11R-A30B-07; TCGA-HC-7821-01A-12R-2118-07; TCGA-G9-6367-01A-11R-1789-07; TCGA-G9-7525-01A-31R-2263-07; TCGA-CH-5761-01A-11R-1580-07; TCGA-2A-A8VL-01A-21R-A37L-07; TCGA-CH-5746-01A-11R-1580-07; TCGA-J4-A67O-01A-11R-A30B-07; TCGA-EJ-A7NM-01A-21R-A33R-07; TCGA-CH-5761-11A-01R-1580-07; TCGA-FC-A8O0-01A-41R-A37L-07; TCGA-CH-5738-01A-11R-1580-07; TCGA-VN-A88P-01A-11R-A352-07; TCGA-EJ-5506-01A-01R-1580-07; TCGA-VP-A87C-01A-11R-A352-07; TCGA-EJ-7783-01A-11R-2118-07; TCGA-EJ-7782-11A-01R-2118-07; TCGA-HC-A632-01A-11R-A29R-07; TCGA-HC-7819-11A-01R-2118-07; TCGA-G9-6364-01A-21R-1789-07; TCGA-EJ-A6RC-01A-11R-A32O-07; TCGA-KK-A7AU-01A-11R-A32O-07; TCGA-HC-7748-01A-11R-2118-07; TCGA-J9-A8CK-01A-11R-A352-07; TCGA-VP-A87E-01A-31R-A352-07; TCGA-G9-6379-01A-11R-A31N-07; TCGA-EJ-A8FO-11A-11R-A36G-07; TCGA-HC-7075-01A-11R-1965-07; TCGA-VP-A87J-01A-11R-A352-07; TCGA-XJ-A83F-01A-11R-A352-07; TCGA-KK-A59X-01A-11R-A29R-07; TCGA-WW-A8ZI-01A-11R-A37L-07; TCGA-J4-A83N-01A-11R-A352-07; TCGA-HC-A8D1-01A-11R-A36G-07; TCGA-EJ-5522-01A-01R-1580-07; TCGA-G9-6371-01A-11R-1789-07; TCGA-G9-6348-01A-11R-1789-07; TCGA-EJ-5521-01A-01R-1580-07; TCGA-G9-6348-11A-01R-1789-07; TCGA-KK-A7B3-01A-11R-A33R-07; TCGA-XJ-A9DK-01A-11R-A37L-07; TCGA-EJ-5508-01A-02R-1580-07; TCGA-CH-5766-01A-11R-1580-07; TCGA-EJ-A7NN-01A-11R-A33R-07; TCGA-HC-7752-01A-11R-2118-07; TCGA-M7-A71Z-01A-12R-A32O-07; TCGA-CH-5789-01A-11R-1580-07; TCGA-VN-A88K-01A-11R-A352-07; TCGA-HI-7170-01A-11R-2118-07; TCGA-HC-7231-01A-11R-2118-07; TCGA-G9-6353-01A-11R-1965-07; TCGA-VP-A872-01A-11R-A352-07; TCGA-QU-A6IO-01A-11R-A31N-07; TCGA-EJ-5494-01A-01R-1580-07; TCGA-KK-A8IA-01A-11R-A36G-07; TCGA-J9-A52E-01A-11R-A26U-07; TCGA-EJ-7321-11A-01R-2263-07

COAD: TCGA-AA-3662-11A-01R-1723-07; TCGA-AY-A71X-01A-12R-A37K-07; TCGA-A6-4105-01A-02R-1774-07; TCGA-AA-3526-01A-02R-A32Z-07; TCGA-F4-6463-01A-11R-1723-07; TCGA-A6-5665-01A-01R-1653-07; TCGA-F4-6806-01A-11R-1839-07; TCGA-DM-A1D7-01A-11R-A155-07; TCGA-DM-A28C-01A-11R-A32Y-07; TCGA-A6-6650-01A-11R-1774-07; TCGA-AZ-6600-11A-01R-1774-07; TCGA-CM-5864-01A-01R-1653-07; TCGA-AA-3663-01A-01R-1723-07; TCGA-G4-6310-01A-11R-1723-07; TCGA-D5-6540-01A-11R-1723-07; TCGA-A6-5665-11A-01R-1653-07; TCGA-G4-6588-01A-11R-1774-07; TCGA-AY-6386-01A-21R-1723-07; TCGA-DM-A1D6-01A-21R-A155-07; TCGA-AD-6965-01A-11R-1928-07; TCGA-AZ-6605-11A-01R-1839-07; TCGA-F4-6459-01A-11R-1774-07; TCGA-AD-6899-01A-11R-1928-07; TCGA-DM-A1HA-01A-11R-A155-07; TCGA-A6-2675-01A-02R-1723-07; TCGA-AZ-4313-01A-01R-1410-07; TCGA-DM-A1D9-01A-11R-A155-07; TCGA-A6-5664-01A-21R-1839-07; TCGA-G4-6306-01A-11R-1774-07; TCGA-A6-2685-11A-01R-A32Z-07; TCGA-AA-3527-11A-01R-A32Z-07; TCGA-AZ-6603-11A-02R-1839-07; TCGA-A6-A5ZU-01A-11R-A28H-07; TCGA-CK-4950-01A-01R-1723-07; TCGA-AA-3514-11A-01R-A32Z-07; TCGA-D5-6529-01A-11R-1774-07; TCGA-G4-6317-02A-11R-2066-07; TCGA-A6-6649-01A-11R-1774-07; TCGA-A6-2683-11A-01R-A32Z-07; TCGA-G4-6626-01A-11R-1774-07; TCGA-A6-5657-01A-01R-A32Z-07; TCGA-A6-A566-01A-11R-A28H-07; TCGA-D5-6536-01A-11R-1723-07; TCGA-DM-A28M-01A-12R-A16W-07; TCGA-F4-6808-01A-11R-1839-07; TCGA-DM-A28E-01A-11R-A32Y-07; TCGA-DM-A28H-01A-11R-A16W-07; TCGA-AA-3517-11A-01R-A32Z-07; TCGA-CA-5796-01A-01R-1653-07; TCGA-CK-6747-01A-11R-1839-07; TCGA-AA-3663-11A-01R-1723-07; TCGA-A6-A56B-01A-31R-A28H-07; TCGA-A6-5666-01A-01R-1653-07; TCGA-AA-3492-01A-01R-1410-07; TCGA-D5-6535-01A-11R-1723-07; TCGA-CM-5862-01A-01R-1653-07; TCGA-A6-2675-11A-01R-1723-07; TCGA-AA-A01Z-01A-11R-A083-07; TCGA-G4-6294-01A-11R-1774-07; TCGA-CM-5868-01A-01R-1653-07; TCGA-AA-3502-01A-01R-1410-07; TCGA-DM-A288-01A-11R-A16W-07; TCGA-F4-6569-01A-11R-1774-07; TCGA-CM-6172-01A-11R-1653-07; TCGA-AD-6888-01A-11R-1928-07; TCGA-D5-6931-01A-11R-1928-07; TCGA-AZ-6606-01A-11R-1839-07; TCGA-CK-6751-01A-11R-1839-07; TCGA-D5-6923-01A-11R-A32Z-07; TCGA-AD-A5EK-01A-11R-A28H-07; TCGA-CK-4952-01A-01R-1723-07; TCGA-A6-6142-01A-11R-1774-07; TCGA-NH-A50T-01A-11R-A28H-07; TCGA-A6-2684-11A-01R-A32Z-07; TCGA-AY-6197-01A-11R-1723-07; TCGA-AA-3506-01A-01R-1410-07; TCGA-AA-3534-11A-01R-A32Z-07; TCGA-CA-6718-01A-11R-1839-07; TCGA-A6-5661-01A-01R-1653-07; TCGA-G4-6315-01A-11R-1723-07; TCGA-A6-6654-01A-21R-1839-07; TCGA-A6-5662-01A-01R-1653-07; TCGA-NH-A6GB-01A-11R-A37K-07; TCGA-F4-6854-01A-11R-1928-07; TCGA-QG-A5YW-01A-11R-A28H-07; TCGA-A6-5656-01A-21R-1839-07; TCGA-CK-4951-01A-01R-1410-07; TCGA-AU-3779-01A-01R-1723-07; TCGA-DM-A280-01A-12R-A16W-07; TCGA-G4-6317-01A-11R-1723-07; TCGA-AD-6890-01A-11R-1928-07; TCGA-3L-AA1B-01A-11R-A37K-07; TCGA-G4-6321-01A-11R-1723-07; TCGA-AZ-6605-01A-11R-1839-07; TCGA-AA-3489-01A-21R-1839-07; TCGA-G4-6309-01A-21R-1839-07; TCGA-A6-2686-01A-01R-A32Z-07; TCGA-T9-A92H-01A-11R-A37K-07; TCGA-AY-A54L-01A-11R-A28H-07; TCGA-AA-3655-11A-01R-1723-07; TCGA-CM-5348-01A-21R-1723-07; TCGA-DM-A285-01A-11R-A16W-07; TCGA-AA-A01X-01A-21R-A083-07; TCGA-CM-6674-01A-11R-1839-07; TCGA-F4-6460-01A-11R-1774-07; TCGA-DM-A1D4-01A-21R-A155-07; TCGA-AD-A5EJ-01A-11R-A28H-07; TCGA-CM-6676-01A-11R-1839-07; TCGA-CA-6715-01A-21R-1839-07; TCGA-D5-6928-01A-11R-1928-07; TCGA-QG-A5Z2-01A-11R-A28H-07; TCGA-D5-6932-01A-11R-1928-07; TCGA-A6-A567-01A-31R-A28H-07; TCGA-AZ-4615-01A-01R-1410-07; TCGA-DM-A1HB-01A-21R-A180-07; TCGA-CM-6161-01A-11R-1653-07; TCGA-AA-3496-11A-01R-1839-07; TCGA-CA-5256-01A-01R-1410-07; TCGA-CM-6171-01A-11R-1653-07; TCGA-AA-3655-01A-02R-1723-07; TCGA-CM-5860-01A-01R-1653-07; TCGA-CK-5913-01A-11R-1653-07; TCGA-AA-3522-11A-01R-A32Z-07; TCGA-AU-6004-01A-11R-1723-07; TCGA-CM-6677-01A-11R-1839-07; TCGA-D5-5537-01A-21R-1928-07; TCGA-CK-5912-01A-11R-1653-07; TCGA-SS-A7HO-01A-21R-A37K-07; TCGA-F4-6704-11A-01R-1839-07; TCGA-AA-3662-01A-01R-1723-07; TCGA-G4-6323-01A-11R-1723-07; TCGA-D5-6538-01A-11R-1723-07; TCGA-G4-6628-01A-11R-1839-07; TCGA-A6-6648-01A-11R-1774-07; TCGA-DM-A0XD-01A-12R-A155-07; TCGA-AA-3509-01A-01R-1410-07; TCGA-A6-5667-01A-21R-1723-07; TCGA-RU-A8FL-01A-11R-A37K-07; TCGA-A6-5667-11A-01R-1723-07; TCGA-F4-6809-01A-11R-1839-07; TCGA-F4-6461-01A-11R-1774-07; TCGA-CK-5915-01A-11R-1653-07; TCGA-AA-3520-11A-01R-A32Z-07; TCGA-AA-3531-11A-01R-A32Z-07; TCGA-DM-A1DA-01A-11R-A155-07; TCGA-CM-5344-01A-21R-1723-07; TCGA-CM-6168-01A-11R-1653-07; TCGA-AA-3660-01A-01R-1723-07; TCGA-DM-A1D8-01A-11R-A155-07; TCGA-DM-A1D0-01A-11R-A155-07; TCGA-CM-4751-01A-02R-1839-07; TCGA-F4-6807-01A-11R-1839-07; TCGA-A6-2680-11A-01R-A32Z-07; TCGA-CM-6165-01A-11R-1653-07; TCGA-A6-2682-01A-01R-1410-07; TCGA-AA-3713-01A-21R-1723-07; TCGA-AZ-4614-01A-01R-1410-07; TCGA-AA-3525-11A-01R-A32Z-07; TCGA-AA-3516-11A-01R-A32Z-07; TCGA-AZ-5407-01A-01R-1723-07; TCGA-AZ-6599-11A-01R-1774-07; TCGA-CM-4743-01A-01R-1723-07; TCGA-AZ-4682-01B-01R-A32Z-07; TCGA-CK-5916-01A-11R-1653-07; TCGA-A6-6780-01A-11R-1839-07; TCGA-QG-A5Z1-01A-11R-A28H-07; TCGA-AA-3685-01A-02R-A32Z-07; TCGA-CK-4947-01B-11R-1653-07; TCGA-AA-3712-11A-01R-1723-07; TCGA-D5-6537-01A-11R-1723-07; TCGA-A6-6138-01A-11R-1774-07; TCGA-AD-6964-01A-11R-1928-07; TCGA-A6-2682-11A-01R-A32Z-07; TCGA-CK-4948-01B-11R-1653-07; TCGA-AZ-6601-11A-01R-1774-07; TCGA-A6-6782-01A-11R-1839-07; TCGA-AA-3713-11A-01R-1723-07; TCGA-QG-A5YV-01A-11R-A28H-07; TCGA-D5-6930-01A-11R-1928-07; TCGA-G4-6303-01A-11R-1774-07; TCGA-AY-6196-01A-11R-1723-07; TCGA-DM-A28F-01A-11R-A32Y-07; TCGA-CK-6746-01A-11R-1839-07; TCGA-CK-5914-01A-11R-1653-07; TCGA-G4-6307-01A-11R-1723-07; TCGA-AA-A01P-01A-21R-A083-07; TCGA-4N-A93T-01A-11R-A37K-07; TCGA-D5-6924-01A-11R-1928-07; TCGA-G4-6314-01A-11R-1723-07; TCGA-G4-6293-01A-11R-1723-07; TCGA-D5-6534-01A-21R-1928-07; TCGA-AZ-4315-01A-01R-1410-07; TCGA-CM-6170-01A-11R-1653-07; TCGA-AZ-4323-01A-21R-1839-07; TCGA-AA-3489-11A-01R-1839-07; TCGA-DM-A282-01A-12R-A16W-07; TCGA-CM-6680-01A-11R-1839-07; TCGA-A6-2679-11A-01R-A32Z-07; TCGA-F4-6805-01A-11R-1839-07; TCGA-G4-6322-01A-11R-1723-07; TCGA-G4-6625-01A-21R-1774-07; TCGA-AA-3712-01A-21R-1723-07; TCGA-CM-6164-01A-11R-1653-07; TCGA-A6-6137-01A-11R-1774-07; TCGA-D5-5538-01A-01R-1653-07; TCGA-AA-3511-01A-21R-1839-07; TCGA-AD-6548-01A-11R-1839-07; TCGA-A6-5659-01A-01R-1653-07; TCGA-AZ-6603-01A-11R-1839-07; TCGA-A6-5660-01A-01R-1653-07; TCGA-NH-A50V-01A-11R-A28H-07; TCGA-A6-2686-11A-01R-A32Z-07; TCGA-NH-A50U-01A-33R-A37K-07; TCGA-CM-5863-01A-21R-1839-07; TCGA-AD-5900-01A-11R-1653-07; TCGA-A6-2684-01A-01R-1410-07; TCGA-AZ-6608-01A-11R-1839-07; TCGA-A6-2671-11A-01R-A32Z-07; TCGA-D5-6927-01A-21R-1928-07; TCGA-F4-6855-01A-11R-1928-07; TCGA-AD-6889-01A-11R-1928-07; TCGA-AD-6963-01A-11R-1928-07; TCGA-AZ-6598-11A-01R-1774-07; TCGA-D5-6926-01A-11R-1928-07; TCGA-AZ-4616-01A-21R-1839-07; TCGA-A6-6141-01A-11R-1774-07; TCGA-A6-5659-11A-01R-1653-07; TCGA-AZ-6598-01A-11R-1774-07; TCGA-AZ-6601-01A-11R-1774-07; TCGA-D5-6533-01A-11R-1723-07; TCGA-AA-3518-11A-01R-1672-07; TCGA-AA-3660-11A-01R-1723-07; TCGA-AA-3697-11A-01R-1723-07; TCGA-AA-3495-01A-01R-1410-07; TCGA-AZ-4684-01A-01R-1410-07; TCGA-D5-6530-01A-11R-1723-07; TCGA-A6-6651-01A-21R-1839-07; TCGA-G4-6627-01A-11R-1774-07; TCGA-G4-6299-01A-11R-1774-07; TCGA-F4-6703-01A-11R-1839-07; TCGA-D5-7000-01A-11R-A32Z-07; TCGA-D5-6920-01A-11R-1928-07; TCGA-AA-A02Y-01A-43R-A32Y-07; TCGA-AY-5543-01A-01R-1653-07; TCGA-G4-6295-01A-11R-1723-07; TCGA-A6-5662-11A-01R-1653-07; TCGA-AM-5821-01A-01R-1653-07; TCGA-F4-6704-01A-11R-1839-07; TCGA-CM-4747-01A-01R-1410-07; TCGA-DM-A0X9-01A-11R-A155-07; TCGA-CM-4744-01A-01R-A32Z-07; TCGA-CM-6167-01A-11R-1653-07; TCGA-G4-6298-01A-11R-1723-07; TCGA-AD-6901-01A-11R-1928-07; TCGA-CA-5255-01A-11R-1839-07; TCGA-NH-A6GA-01A-11R-A37K-07; TCGA-D5-5541-01A-01R-1653-07; TCGA-DM-A28A-01A-21R-A32Y-07; TCGA-CK-6748-01A-11R-1839-07; TCGA-D5-6929-01A-31R-1928-07; TCGA-CA-6716-01A-11R-1839-07; TCGA-A6-6140-01A-11R-1774-07; TCGA-A6-A565-01A-31R-A28H-07; TCGA-CM-6679-01A-11R-1839-07; TCGA-CM-6166-01A-11R-1653-07; TCGA-QG-A5YX-01A-11R-A28H-07; TCGA-A6-2685-01A-01R-1410-07; TCGA-NH-A5IV-01A-42R-A37K-07; TCGA-F4-6570-01A-11R-1774-07; TCGA-CA-5797-01A-01R-1653-07; TCGA-G4-6311-01A-11R-1723-07; TCGA-D5-5539-01A-01R-1653-07; TCGA-G4-6320-01A-11R-1723-07; TCGA-CA-5254-01A-21R-1839-07; TCGA-CM-6162-01A-11R-1653-07; TCGA-G4-6304-01A-11R-1928-07; TCGA-CM-5349-01A-21R-1723-07; TCGA-AA-3496-01A-21R-1839-07; TCGA-D5-6898-01A-11R-1928-07; TCGA-AA-A02K-01A-03R-A32Y-07; TCGA-CM-6163-01A-11R-1653-07; TCGA-D5-6539-01A-11R-1723-07; TCGA-AA-3511-11A-01R-1839-07; TCGA-CM-6675-01A-11R-1839-07; TCGA-D5-6531-01A-11R-1723-07; TCGA-CM-5861-01A-01R-1653-07; TCGA-AM-5820-01A-01R-1653-07; TCGA-DM-A0XF-01A-11R-A155-07; TCGA-CM-6169-01A-11R-1653-07; TCGA-G4-6297-01A-11R-1723-07; TCGA-AZ-6600-01A-11R-1774-07; TCGA-AA-3697-01A-01R-1723-07; TCGA-AZ-5403-01A-01R-1653-07; TCGA-A6-2678-11A-01R-A32Z-07; TCGA-G4-6302-01A-11R-1723-07; TCGA-CA-6719-01A-11R-1839-07; TCGA-D5-6922-01A-11R-1928-07; TCGA-AZ-6607-01A-11R-1839-07; TCGA-CA-6717-01A-11R-1839-07; TCGA-A6-6653-01A-11R-1774-07; TCGA-AD-6895-01A-11R-1928-07; TCGA-D5-5540-01A-01R-1653-07; TCGA-D5-6541-01A-11R-1723-07; TCGA-CM-6678-01A-11R-1839-07; TCGA-F4-6856-01A-11R-1928-07; TCGA-A6-6781-01A-22R-1928-07; TCGA-D5-6532-01A-11R-1723-07; TCGA-DM-A28G-01A-11R-A16W-07; TCGA-AY-A69D-01A-11R-A37K-07; TCGA-DM-A1DB-01A-11R-A155-07; TCGA-G4-6586-01A-11R-1774-07; TCGA-AZ-6599-01A-11R-1774-07; TCGA-A6-6652-01A-11R-1774-07; TCGA-DM-A28K-01A-21R-A32Y-07; TCGA-A6-2681-01A-01R-1410-07; TCGA-A6-2679-01A-02R-1410-07; TCGA-AA-3833-01A-01R-0905-07; TCGA-AA-A024-01A-02R-A00A-07; TCGA-AA-3856-01A-01R-0905-07; TCGA-AA-3679-01A-02R-0905-07; TCGA-AA-3521-01A-01R-0821-07; TCGA-AZ-4313-01A-01R-1410-07; TCGA-AA-A01S-01A-21R-A083-07; TCGA-AY-4071-01A-01R-1113-07; TCGA-AA-A00Q-01A-01R-A002-07; TCGA-AA-3667-01A-01R-0905-07; TCGA-AA-3715-01A-01R-0905-07; TCGA-AA-3846-01A-01R-1022-07; TCGA-AA-3855-01A-01R-1022-07; TCGA-AA-3695-01A-01R-0905-07; TCGA-AA-3866-01A-01R-1022-07; TCGA-AA-A00R-01A-01R-A002-07; TCGA-AA-3949-01A-01R-1022-07; TCGA-AA-3952-01A-01R-1022-07; TCGA-AA-3519-01A-02R-0821-07; TCGA-AA-3530-01A-01R-1022-07; TCGA-AA-3680-01A-01R-0905-07; TCGA-AA-A01I-01A-02R-A089-07; TCGA-AA-A02H-01A-01R-A089-07; TCGA-AA-3673-01A-01R-0905-07; TCGA-AA-3851-01A-01R-1022-07; TCGA-AZ-4681-01A-01R-1410-07; TCGA-AA-3870-01A-01R-1022-07; TCGA-AA-3561-01A-01R-0821-07; TCGA-AA-A017-01A-01R-A00A-07; TCGA-AA-A02E-01A-01R-A00A-07; TCGA-AA-3492-01A-01R-1410-07; TCGA-AA-A01K-01A-01R-A00A-07; TCGA-AA-3939-01A-01R-1022-07; TCGA-AA-A01Z-01A-11R-A083-07; TCGA-AA-3514-01A-02R-0821-07; TCGA-AA-3516-01A-02R-0826-07; TCGA-AA-3678-01A-01R-0905-07; TCGA-AA-3543-01A-01R-0826-07; TCGA-AA-A00O-01A-02R-A089-07; TCGA-A6-3810-01A-01R-1022-07; TCGA-AA-3502-01A-01R-1410-07; TCGA-AA-3684-01A-02R-0905-07; TCGA-AA-A01C-01A-01R-A00A-07; TCGA-AA-A02R-01A-01R-A00A-07; TCGA-AA-3982-01A-02R-1022-07; TCGA-A6-2677-01A-01R-0821-07; TCGA-AA-3681-01A-01R-0905-07; TCGA-AA-3664-01A-01R-0905-07; TCGA-AA-3872-01A-01R-1022-07; TCGA-A6-2670-01A-02R-0821-07; TCGA-AA-3506-01A-01R-1410-07; TCGA-AA-3562-01A-02R-0821-07; TCGA-AA-3555-01A-01R-0821-07; TCGA-AA-3976-01A-01R-1022-07; TCGA-AA-3930-01A-01R-1022-07; TCGA-AA-3814-01A-01R-0905-07; TCGA-AA-A022-01A-21R-A16W-07; TCGA-CM-4748-01A-01R-1410-07; TCGA-CK-4951-01A-01R-1410-07; TCGA-AA-3666-01A-02R-0905-07; TCGA-CM-4750-01A-01R-1410-07; TCGA-AA-3538-01A-01R-0821-07; TCGA-AA-3532-01A-01R-0821-07; TCGA-AA-3525-01A-02R-0826-07; TCGA-AA-A01X-01A-21R-A083-07; TCGA-A6-2676-01A-01R-0826-07; TCGA-AA-A02O-01A-21R-A16W-07; TCGA-AA-A02W-01A-01R-A00A-07; TCGA-AZ-4615-01A-01R-1410-07; TCGA-CM-5341-01A-01R-1410-07; TCGA-CA-5256-01A-01R-1410-07; TCGA-A6-3809-01A-01R-1022-07; TCGA-AA-3975-01A-01R-1022-07; TCGA-AA-A03J-01A-21R-A16W-07; TCGA-AA-3941-01A-01R-1022-07; TCGA-AA-A010-01A-01R-A089-07; TCGA-AA-3818-01A-01R-0905-07; TCGA-AA-A00K-01A-02R-A002-07; TCGA-AA-3672-01A-01R-0905-07; TCGA-AA-3819-01A-01R-0905-07; TCGA-AA-3509-01A-01R-1410-07; TCGA-AA-A00U-01A-01R-A002-07; TCGA-AA-A01V-01A-23R-A083-07; TCGA-AA-3850-01A-01R-1022-07; TCGA-AA-3860-01A-02R-0905-07; TCGA-AA-3841-01A-01R-0905-07; TCGA-AA-3692-01A-01R-0905-07; TCGA-AA-3696-01A-01R-0905-07; TCGA-AA-3811-01A-01R-1022-07; TCGA-AA-3531-01A-01R-0821-07; TCGA-AA-A01Q-01A-01R-A002-07; TCGA-AA-3527-01A-01R-0821-07; TCGA-AZ-4308-01A-01R-1410-07; TCGA-AA-3977-01A-01R-1022-07; TCGA-A6-2683-01A-01R-0821-07; TCGA-AA-3549-01A-02R-0821-07; TCGA-A6-2682-01A-01R-1410-07; TCGA-AA-3812-01A-01R-0905-07; TCGA-AA-3947-01A-01R-1022-07; TCGA-AZ-4614-01A-01R-1410-07; TCGA-AA-3955-01A-02R-1022-07; TCGA-A6-2671-01A-01R-1410-07; TCGA-AA-A029-01A-01R-A00A-07; TCGA-AA-3553-01A-01R-0821-07; TCGA-A6-4107-01A-02R-1410-07; TCGA-AA-3488-01A-01R-1410-07; TCGA-AA-3970-01A-01R-1022-07; TCGA-AA-A00A-01A-01R-A002-07; TCGA-A6-2680-01A-01R-1410-07; TCGA-AA-3560-01A-01R-0821-07; TCGA-AA-3972-01A-01R-1022-07; TCGA-AA-A01G-01A-01R-A002-07; TCGA-AA-3864-01A-01R-1022-07; TCGA-AA-3862-01A-01R-1022-07; TCGA-AA-A01P-01A-21R-A083-07; TCGA-AA-3693-01A-01R-0905-07; TCGA-AA-A00D-01A-01R-A002-07; TCGA-AA-A00J-01A-02R-A002-07; TCGA-AZ-4315-01A-01R-1410-07; TCGA-AA-3845-01A-01R-1022-07; TCGA-A6-3808-01A-01R-1022-07; TCGA-CM-4752-01A-01R-1410-07; TCGA-AA-A00L-01A-01R-A002-07; TCGA-AA-3877-01A-01R-1022-07; TCGA-AY-4070-01A-01R-1113-07; TCGA-AA-3956-01A-02R-1022-07; TCGA-A6-2678-01A-01R-0821-07; TCGA-AA-A00Z-01A-01R-A002-07; TCGA-AA-3518-01A-02R-0826-07; TCGA-AA-A02F-01A-01R-A089-07; TCGA-AA-3968-01A-01R-1022-07; TCGA-AA-A03F-01A-11R-A16W-07; TCGA-AA-3542-01A-02R-1873-07; TCGA-AA-3544-01A-01R-1873-07; TCGA-AA-3867-01A-01R-1022-07; TCGA-AA-A00E-01A-01R-A002-07; TCGA-A6-2684-01A-01R-1410-07; TCGA-AA-3831-01A-01R-0905-07; TCGA-AA-3524-01A-02R-0821-07; TCGA-AA-3973-01A-01R-1022-07; TCGA-AA-3869-01A-01R-1022-07; TCGA-AA-3495-01A-01R-1410-07; TCGA-AA-3552-01A-01R-0821-07; TCGA-AA-A01D-01A-01R-A00A-07; TCGA-CM-4746-01A-01R-1410-07; TCGA-AA-A00N-01A-02R-A00A-07; TCGA-AZ-4684-01A-01R-1410-07; TCGA-AA-3520-01A-01R-0821-07; TCGA-AA-3989-01A-01R-1022-07; TCGA-AA-3875-01A-01R-0905-07; TCGA-AA-3548-01A-01R-1873-07; TCGA-AA-3979-01A-01R-1022-07; TCGA-AA-3984-01A-02R-1022-07; TCGA-AA-3842-01A-01R-1022-07; TCGA-CM-4747-01A-01R-1410-07; TCGA-AA-3950-01A-02R-1022-07; TCGA-AA-3966-01A-01R-1113-07; TCGA-AA-3848-01A-01R-0905-07; TCGA-AA-A02J-01A-01R-A00A-07; TCGA-AA-3994-01A-01R-1113-07; TCGA-AA-3494-01A-01R-1410-07; TCGA-AA-3821-01A-01R-1022-07; TCGA-A6-3807-01A-01R-1022-07; TCGA-AA-3837-01A-01R-0905-07; TCGA-AA-3534-01A-01R-0821-07; TCGA-AA-3844-01A-01R-1022-07; TCGA-AA-A01R-01A-21R-A083-07; TCGA-A6-2685-01A-01R-1410-07; TCGA-AA-A01T-01A-21R-A16W-07; TCGA-AA-A004-01A-01R-A00A-07; TCGA-AA-3858-01A-01R-0905-07; TCGA-AA-3517-01A-01R-0821-07; TCGA-A6-2674-01A-02R-0821-07; TCGA-AA-3815-01A-01R-1022-07; TCGA-AA-3986-01A-02R-1022-07; TCGA-AA-A00W-01A-01R-A002-07; TCGA-AA-3980-01A-02R-1022-07; TCGA-AA-3854-01A-01R-0905-07; TCGA-AA-3971-01A-01R-1022-07; TCGA-A6-2672-01A-01R-0826-07; TCGA-AA-3522-01A-01R-0821-07; TCGA-AA-3554-01A-01R-0826-07; TCGA-AA-3710-01A-01R-1022-07; TCGA-AA-3852-01A-01R-0905-07; TCGA-AA-3861-01A-01R-1022-07; TCGA-AA-A00F-01A-01R-A002-07; TCGA-AA-3556-01A-01R-0821-07; TCGA-AA-3688-01A-01R-0905-07; TCGA-AA-A01F-01A-01R-A002-07; TCGA-AA-3529-01A-02R-0821-07

LAML: TCGA-AB-3007-03A-01T-0736-13; TCGA-AB-2914-03A-01T-0734-13; TCGA-AB-2991-03A-01T-0735-13; TCGA-AB-2903-03A-01T-0734-13; TCGA-AB-2843-03A-01T-0736-13; TCGA-AB-2895-03A-01T-0735-13; TCGA-AB-2940-03A-01T-0736-13; TCGA-AB-2977-03B-01T-0760-13; TCGA-AB-2956-03A-01T-0740-13; TCGA-AB-2853-03A-01T-0734-13; TCGA-AB-2937-03A-01T-0734-13; TCGA-AB-2993-03A-01T-0735-13; TCGA-AB-2846-03A-01T-0736-13; TCGA-AB-3012-03A-01T-0736-13; TCGA-AB-2920-03B-01T-0760-13; TCGA-AB-2913-03A-01T-0734-13; TCGA-AB-2911-03A-01T-0734-13; TCGA-AB-2872-03A-01T-0735-13; TCGA-AB-2898-03A-01T-0735-13; TCGA-AB-2880-03A-01T-0735-13; TCGA-AB-2858-03A-01T-0736-13; TCGA-AB-2812-03A-01T-0734-13; TCGA-AB-2833-03A-01T-0734-13; TCGA-AB-2984-03A-01T-0734-13; TCGA-AB-2813-03A-01T-0736-13; TCGA-AB-2866-03A-01T-0736-13; TCGA-AB-2818-03A-01T-0734-13; TCGA-AB-2834-03A-01T-0734-13; TCGA-AB-2941-03A-01T-0740-13; TCGA-AB-2998-03A-01T-0735-13; TCGA-AB-2994-03A-01T-0735-13; TCGA-AB-2855-03A-01T-0736-13; TCGA-AB-2835-03A-01T-0736-13; TCGA-AB-2973-03A-01T-0734-13; TCGA-AB-2810-03A-01T-0736-13; TCGA-AB-2970-03A-01T-0734-13; TCGA-AB-2915-03A-01T-0740-13; TCGA-AB-2841-03B-01T-0760-13; TCGA-AB-2917-03A-01T-0734-13; TCGA-AB-2826-03A-01T-0734-13; TCGA-AB-2966-03A-01T-0734-13; TCGA-AB-2985-03A-01T-0734-13; TCGA-AB-2882-03A-01T-0740-13; TCGA-AB-2821-03A-01T-0735-13; TCGA-AB-2890-03A-01T-0735-13; TCGA-AB-3002-03A-01T-0736-13; TCGA-AB-2955-03A-01T-0734-13; TCGA-AB-2927-03A-01T-0740-13; TCGA-AB-2931-03A-01T-0740-13; TCGA-AB-2918-03A-01T-0740-13; TCGA-AB-2944-03A-01T-0740-13; TCGA-AB-2811-03B-01T-0760-13; TCGA-AB-2816-03A-01T-0734-13; TCGA-AB-2860-03A-01T-0736-13; TCGA-AB-2964-03A-01T-0734-13; TCGA-AB-2976-03A-01T-0734-13; TCGA-AB-2938-03A-01T-0736-13; TCGA-AB-2950-03A-01T-0735-13; TCGA-AB-2987-03A-01T-0734-13; TCGA-AB-2867-03A-01T-0734-13; TCGA-AB-2879-03A-01T-0735-13; TCGA-AB-2896-03B-01T-0751-13; TCGA-AB-2832-03A-01T-0736-13; TCGA-AB-2838-03A-01T-0736-13; TCGA-AB-2975-03A-01T-0734-13; TCGA-AB-2851-03A-01T-0736-13; TCGA-AB-2939-03A-01T-0740-13; TCGA-AB-2990-03B-01T-0748-13; TCGA-AB-2980-03A-01T-0734-13; TCGA-AB-2819-03A-01T-0734-13; TCGA-AB-2849-03A-01T-0734-13; TCGA-AB-2805-03A-01T-0734-13; TCGA-AB-2978-03A-01T-0734-13; TCGA-AB-2969-03A-01T-0734-13; TCGA-AB-2844-03A-01T-0736-13; TCGA-AB-2963-03A-01T-0734-13; TCGA-AB-2856-03A-01T-0736-13; TCGA-AB-2910-03A-01T-0740-13; TCGA-AB-2929-03A-01T-0735-13; TCGA-AB-2817-03A-01T-0736-13; TCGA-AB-2909-03A-01T-0744-13; TCGA-AB-2904-03A-01T-0734-13; TCGA-AB-2823-03A-01T-0736-13; TCGA-AB-2924-03A-01T-0740-13; TCGA-AB-2891-03A-01T-0735-13; TCGA-AB-2946-03A-01T-0740-13; TCGA-AB-3001-03A-01T-0736-13; TCGA-AB-2971-03A-01T-0734-13; TCGA-AB-2901-03A-01T-0735-13; TCGA-AB-2807-03A-01T-0734-13; TCGA-AB-2840-03A-01T-0734-13; TCGA-AB-2983-03A-01T-0734-13; TCGA-AB-2815-03A-01T-0734-13; TCGA-AB-2948-03A-01T-0740-13; TCGA-AB-2908-03A-01T-0740-13; TCGA-AB-2842-03A-01T-0734-13; TCGA-AB-2874-03A-01T-0735-13; TCGA-AB-3006-03A-01T-0736-13; TCGA-AB-2825-03A-01T-0736-13; TCGA-AB-2884-03A-01T-0735-13; TCGA-AB-2865-03A-01T-0736-13; TCGA-AB-2925-03A-01T-0735-13; TCGA-AB-2912-03A-01T-0734-13; TCGA-AB-2808-03A-01T-0734-13; TCGA-AB-2887-03A-01T-0735-13; TCGA-AB-2863-03A-01T-0734-13; TCGA-AB-2873-03A-01T-0735-13; TCGA-AB-2839-03A-01T-0734-13; TCGA-AB-2992-03A-01T-0735-13; TCGA-AB-2881-03A-01T-0735-13; TCGA-AB-2967-03A-01T-0734-13; TCGA-AB-2828-03A-01T-0734-13; TCGA-AB-2932-03A-01T-0740-13; TCGA-AB-2995-03A-01T-0735-13; TCGA-AB-2830-03A-01T-0736-13; TCGA-AB-2848-03A-01T-0736-13; TCGA-AB-2979-03B-01T-0760-13; TCGA-AB-3008-03A-01T-0736-13; TCGA-AB-2965-03A-01T-0734-13; TCGA-AB-2942-03A-01T-0734-13; TCGA-AB-2999-03B-01T-0748-13; TCGA-AB-2959-03A-01T-0734-13; TCGA-AB-2885-03A-01T-0735-13; TCGA-AB-2921-03A-01T-0740-13; TCGA-AB-2935-03A-01T-0740-13; TCGA-AB-2857-03A-01T-0736-13; TCGA-AB-2822-03A-01T-0734-13; TCGA-AB-2837-03A-01T-0736-13; TCGA-AB-2824-03A-01T-0736-13; TCGA-AB-2875-03A-01T-0735-13; TCGA-AB-2806-03A-01T-0734-13; TCGA-AB-2845-03B-01T-0748-13; TCGA-AB-2899-03A-01T-0736-13; TCGA-AB-2859-03A-01T-0736-13; TCGA-AB-2986-03A-01T-0734-13; TCGA-AB-2803-03A-01T-0734-13; TCGA-AB-2919-03A-01T-0740-13; TCGA-AB-2814-03A-01T-0734-13; TCGA-AB-2847-03A-01T-0736-13; TCGA-AB-2934-03A-01T-0740-13; TCGA-AB-3011-03A-01T-0736-13; TCGA-AB-3000-03A-01T-0736-13; TCGA-AB-2900-03A-01T-0735-13; TCGA-AB-2952-03B-01T-0760-13; TCGA-AB-2943-03A-01T-0740-13; TCGA-AB-2949-03B-01T-0748-13; TCGA-AB-2889-03A-01T-0735-13; TCGA-AB-2868-03A-01T-0736-13; TCGA-AB-2820-03A-01T-0735-13; TCGA-AB-2886-03A-01T-0735-13; TCGA-AB-2862-03A-01T-0736-13; TCGA-AB-2936-03A-01T-0740-13; TCGA-AB-2869-03A-01T-0735-13; TCGA-AB-3005-03A-01T-0736-13; TCGA-AB-2996-03A-01T-0735-13; TCGA-AB-3009-03A-01T-0736-13; TCGA-AB-2888-03B-01T-0748-13; TCGA-AB-2933-03A-01T-0734-13; TCGA-AB-2897-03A-01T-0735-13; TCGA-AB-2981-03B-01T-0748-13; TCGA-AB-2854-03A-01T-0734-13; TCGA-AB-2916-03A-01T-0734-13; TCGA-AB-2954-03A-01T-0736-13; TCGA-AB-2877-03A-01T-0735-13; TCGA-AB-2930-03A-01T-0740-13; TCGA-AB-2871-03A-01T-0735-13; TCGA-AB-2982-03B-01T-0748-13; TCGA-AB-2928-03A-01T-0740-13; TCGA-AB-2861-03A-01T-0736-13; TCGA-AB-2836-03A-01T-0736-13; TCGA-AB-2972-03A-01T-0734-13; TCGA-AB-2870-03A-01T-0735-13; TCGA-AB-2988-03B-01T-0748-13
