# Supplementary material for: SBMLmod: a Python-based web application and web service for efficient data integration and model simulation
Source: BMC Bioinformatics. 2017 Jun 24;18:314. doi: 10.1186/s12859-017-1722-9 (PMC5483284; doi:10.1186/s12859-017-1722-9)
Supplement: Supplementary file 8 — Table S8 — statistics for TCGA dataset. This table provides ANOVA and post hoc pairwise test statistics for the TCGA data application as described in section ‘Different cancer types possess notable differences in kynurenine and serotonin concentrations’. (XLS 11 kb) [file 12859_2017_1722_MOESM8_ESM.xls]

## Sheet: Description
	The sheets Serotonine and L-Kynurenine correspond to the TCGA cancer dataset from the accompanying publication, where patient data with five different cancer types were integrated into an SBML model on tryptophan metabolism (cf. Fig. 2C, D). They cover all pair-wise post-hoc tests with Bonferroni corrected p-values after one way ANOVA rejected that samples origin from the same distribution. Detai…

## Sheet: Kynurenine
Tissue 1	Tissue 2	Bonferroni corrected p value
BRCA	OV	3.8853e-34
BRCA	PRAD	0.21519		Kruskal-Wallis ANOVA table
BRCA	COAD	1.2792e-07		Source	SS	df	MS	Chi-sq	Prob>Chi-sq		SS - sum of squares
BRCA	LAML	2.6398e-42									df - degrees of freedom
OV	PRAD	1.2764e-35		Groups	222574000	4	5.56434e+07	438.32	1.45567e-93		MS - mean squared error
OV	COAD	1.0694e-11		Error	1030140000	2463	418247				Chi-sq - chi-square statistic
OV	LAML	2.2722e-83		Total	1252720000	2467
PRAD	COAD	1.7505e-10
PRAD	LAML	8.2454e-32
COAD	LAML	3.4614e-56

## Sheet: Serotonine
Tissue 1	Tissue 2	Bonferroni corrected p value
BRCA	OV	1.0748e-09
BRCA	PRAD	1.7361e-14		Kruskal-Wallis ANOVA table
BRCA	COAD	1.3587e-25		Source	SS	df	MS	Chi-sq	Prob>Chi-sq		SS - sum of squares
BRCA	LAML	1		Groups	69083100	4	1.72708e+07	156.77	7.19041e-33		df - degrees of freedom
OV	PRAD	1		Error	9.43982e+08	2295	411321				MS - mean squared error
OV	COAD	0.86959		Total	1.01306e+09	2299					Chi-sq - chi-square statistic
OV	LAML	0.00011143
PRAD	COAD	0.23241
PRAD	LAML	2.1899e-05
COAD	LAML	1.6515e-09
